# Supplementary material for: Captive Breeding Programs Based on Family Groups in Polyploid Sturgeons
Source: PLoS One. 2014 Oct 30;9(10):e110951. doi: 10.1371/journal.pone.0110951 (PMC4214717; doi:10.1371/journal.pone.0110951)
Supplement: File S2 — “ CostsBreedingSturgeons ” and “ BreedingPlanSturgeons ” scripts. The zip file includes all system and executive files to run programs. As example, input files used to run “BreedingPlanSturgeons” script are also included. (ZIP) [file pone.0110951.s002.zip]

Archive with 20 entries (17 files):
- R-scripts/
- R-scripts/.Rhistory
- R-scripts/BreedingPlanSturgeons/
- R-scripts/BreedingPlanSturgeons/BreedingPlanSturgeons.R
- R-scripts/BreedingPlanSturgeons/BreedingSturgeonsCommand
- R-scripts/BreedingPlanSturgeons/BreedingSturgeonsCommand.cpp
- R-scripts/BreedingPlanSturgeons/DM-corretta
- R-scripts/BreedingPlanSturgeons/IdentifiedParents.txt
- R-scripts/BreedingPlanSturgeons/InferredGenotypes.txt
- R-scripts/BreedingPlanSturgeons/inputOff.in
- R-scripts/BreedingPlanSturgeons/inputPar.in
- R-scripts/BreedingPlanSturgeons/logfile.txt
- R-scripts/BreedingPlanSturgeons/phenotypes-parents
- R-scripts/BreedingPlanSturgeons/readme.txt
- R-scripts/BreedingPlanSturgeons/tmp
- R-scripts/BreedingPlanSturgeons/VirtualOffspring_genotypes.txt
- R-scripts/BreedingPlanSturgeons/VirtualOffspring_infos.txt
- R-scripts/BreedingPlanSturgeons/VirtualOffspring_phenotypes.txt
- R-scripts/CostsBreedingSturgeon/
- R-scripts/CostsBreedingSturgeon/CostsBreedingSturgeons.R
