# Supplementary material for: Captive Breeding Programs Based on Family Groups in Polyploid Sturgeons
Source: PLoS One. 2014 Oct 30;9(10):e110951. doi: 10.1371/journal.pone.0110951 (PMC4214717; doi:10.1371/journal.pone.0110951)
Supplement: File S2 — “ CostsBreedingSturgeons ” and “ BreedingPlanSturgeons ” scripts. The zip file includes all system and executive files to run programs. As example, input files used to run “BreedingPlanSturgeons” script are also included. (ZIP) [file pone.0110951.s002.zip › R-scripts/BreedingPlanSturgeons/BreedingPlanSturgeons.R]

##########################################################################################################################################################
############################################                         #####################################################################################
############################################     DISTANCE MATRIX     #####################################################################################
############################################                         #####################################################################################
##########################################################################################################################################################

distanceMatrix<-read.table("DM-corretta", head=T, row.names=1)              # Read data
distanceMatrix<-as.matrix(as.dist(distanceMatrix))                          # Costruct distance matrix  
distanceMatrix[is.na(distanceMatrix)]<-0                                    # Set null value to 0

##########################################################################################################################################################
############################################                         #####################################################################################
############################################        PHENOTYPE        #####################################################################################
############################################                         #####################################################################################
##########################################################################################################################################################

temp<-readLines("phenotypes-parents")                                         # Read data
phenotype<-as.data.frame(matrix(ncol=4, nrow=length(temp)))                   # Costruct dataframe with phenotype
names(phenotype)<-c("FAMID","INDID","PRIORITY","PHENOTYPES")                  # Rename dataframe column
for (i in 1:length(temp))                                                     # for all row of temp
{                                                                             #
  t<-unlist(strsplit(temp[i],"\t"))                                           # unlist temp
  phenotype[i,1:3]<-t[1:3]                                                    # paste the family ID, individual ID and priority
  phenotype[i,4]<-paste(t[-c(1:3)],collapse="\t")                             # paste loci and alleles of individual
}                                                                             #
phenotype[,"PRIORITY"]<-as.integer(phenotype[,"PRIORITY"])                    # convert priority in integer

##########################################################################################################################################################
############################################                         #####################################################################################
############################################     SONS GENERATION     #####################################################################################
############################################                         #####################################################################################
##########################################################################################################################################################

sons.generation<-function(t, z, nSons)                                                      # costruct function to generate sons
{                                                                                           #
  inputFile<-rbind(t,z)                                                                     # input file is the file with parents 
  inputFile<-inputFile[,-1]                                                                 # remove family ID (the function that generate the sons don't need it)
  inputFile[,"PRIORITY"]<-c("F","M")                                                        # replace priority with "M" or "F" (the function need to know who is the male and who is the female, assume that first is female)
  write.table(inputFile,"inputPar.in",col.names=F,row.names=F,quote=F,sep="\t")             # write a file whit input file 
  write.table(inputFile[1,-2],"inputOff.in",col.names=F,row.names=F,quote=F,sep="\t")       # write another file used by the function
  system(paste("./BreedingSturgeonsCommand",as.character(sum(as.integer(unlist(             # call function to generate alleles
    strsplit(inputFile[1,"PHENOTYPES"],"\t")))<100)),as.character(nrow(inputFile)),         #
    "1 inputPar.in inputOff.in",as.character(nSons),sep=" "))                               #
  off<-readLines("./VirtualOffspring_phenotypes.txt")                                       # read results
  off                                                                                       # return results
}                                                                                           #

##########################################################################################################################################################
############################################                         #####################################################################################
############################################     FAMILY SELECTION    #####################################################################################
############################################                         #####################################################################################
##########################################################################################################################################################

family.selection<-function(res,nFam, phenotype, famMethod, 
                           distanceMatrix, sampling, nInc, limit)                           # constuct function that choose family to reproduction
{                                                                                           #
  distanceMatrixTmp<-distanceMatrix                                                         # set a temp distance matrix
  phenotypeTemp<-phenotype                                                                  # set a temp phenotype matrix
  y<-1                                                                                      # set y to 1
  famcount<-c(rep(0,length=length(unique(phenotypeTemp[,"FAMID"]))))                        # create the vector to count how many time a family is used 
  names(famcount)<-c(unique(phenotypeTemp[,"FAMID"]))                                       # set up the vector's elements name
  for (i in 1:nFam)                                                                         # for a number equal to nFam of replication
  {                                                                                         #  
    famcount<-famcount[famcount<limit]                                                      # set up famcount whit value smallest than limit
    famid<-unique(phenotype[,"FAMID"])                                                      # pick the unique value of the family ID
    if(famMethod=="Prior")                                                                  # if method is set to prior
    {                                                                                       #
      sub<-phenotype[phenotype[,"PRIORITY"]==i,]                                            # pick a subset of the data where the family have priority equal to the iteration number
      idpop1<-unique(sub[,"FAMID"])                                                         # set the ID of first sub-population equal to the family ID of the subset
    }                                                                                       #
    if(famMethod=="Random")                                                                 # if method is set to random
    {                                                                                       #
      idpop1<-sample(famid,1)                                                               # sample the ID of first sub sub-population
      famid<-famid[famid!=idpop1]                                                           # update famid without value in idpop1
    }                                                                                       # 
    distanceMatrixTemp<-distanceMatrixTmp[,idpop1]                                          # Select distance matrix column with name idpop1
    distanceMatrixTemp<-distanceMatrixTemp[distanceMatrixTemp!=0]                           # pick not 0 value
    distanceMatrixTemp<-distanceMatrixTemp[names(distanceMatrixTemp)%in%names(famcount)]    # take elements in famcount
    if(length(distanceMatrixTemp)<=nInc)                                                    # if the number of elements is <= nInc
    {                                                                                       #
      if(sampling=="random")                                                                # if sampling is set to random
      {                                                                                     # 
        idpop2<-sample(distanceMatrixTemp,length(distanceMatrixTemp),replace=F)             # idpop2 is a sample of all elements of distance matrix column
      }                                                                                     #
      else if(sampling=="distance")                                                         # else if sapling is set to distance
      {                                                                                     #
        idpop2<-sort(distanceMatrixTemp, decreasing=T)[1:length(distanceMatrixTemp)]        # idpop2 is all element in decrasing order
      }                                                                                     #
    }                                                                                       #
    else if(length(distanceMatrixTemp)>nInc)                                                # else if number of elements is > nInc
    {                                                                                       #
      if(sampling=="random")                                                                # if salmpling is set to random
      {                                                                                     #
        idpop2<-sample(distanceMatrixTemp,nInc,replace=F)                                   # idpop2 is a sample of length nInc of distance matrix column
      }                                                                                     #
      else if(sampling=="distance")                                                         # else if sampling is set to distance
      {                                                                                     #
        idpop2<-sort(distanceMatrixTemp, decreasing=T)[1:nInc]                              # idpop2 is a subset decreasing of distance matrix column
      }                                                                                     #
    }                                                                                       #
    famcount[names(famcount)==names(idpop2)]<-famcount[names(famcount)==names(idpop2)]+1    # set up famcount elements with names equal to names in idpop2
    for(k in 1:length(idpop2))                                                              # for all elements in idpop2
    {                                                                                       #
      if(sampling=="distance")                                                              # if sapling is set to distance
      {                                                                                     #
        distanceMatrix[names(idpop2[k]),idpop1]<-0                                          # set 0 the elements in distance matrix
        distanceMatrix[idpop1,names(idpop2[k])]<-0                                          # set 0 the elements in distance matrix
      }                                                                                     #
      res[y,1]<-c(idpop1)                                                                   # set up 1 column of res matrix with idpop1
      res[y,2]<-names(idpop2[k])                                                            # set up 2 column of res matrix with idpop2
      res[y,5]<-c(sampling)                                                                 # set up 5 column of res matrix with sampling method
      y<-y+1                                                                                # set up y
    }                                                                                       #
  }                                                                                         #
  res                                                                                       # return res
}                                                                                           #                       

##########################################################################################################################################################
############################################                         #####################################################################################
############################################   ALLELES GENERATION    #####################################################################################
############################################                         #####################################################################################
##########################################################################################################################################################
calc.alleli<-function(res, phenotype, nRep, nInd.prior, nInd.inc, total, nSons)                     # define calc.alleli function
{                                                                                                   # 
  for(j in 1:nrow(res))                                                                             # for j from 1 to number of row of res matrix                                                                       
  {                                                                                                 #
    tmv<-unique(as.integer(unlist(strsplit(phenotype[phenotype[,1]==res[j,1]|phenotype[,1]==        # 
               res[j,2],4],"\t"))))[unique(as.integer(unlist(strsplit(phenotype[phenotype[,1]==     # 
               res[j,1]|phenotype[,1]==res[j,2],4],"\t"))))>99]                                     # tmv is temp different alleles in family crossing
    res[j,6]<-length(tmv)                                                                           # set 6 column of res matrix equal to number of different alleles in parents
    total[j,1]<-paste(tmv,collapse="\t")                                                            # set 1 column of total matrix equal to unique different alleles
  }                                                                                                 #
  for(i in 1:nRep)                                                                                  # for i from 1 to number of replication
  {                                                                                                 #
    for(q in 1:nrow(res))                                                                           # for q from 1 to number of row
    {                                                                                               #
      {                                                                                             #
        if(nInd.prior<=length(unlist(phenotype[phenotype["FAMID"]==res[q,1],"INDID"])))             # if number of individuals in phenotype with id equal to 1 column of res matrix is sufficient
        {                                                                                           #
          ind1<-sample(unlist(phenotype[phenotype["FAMID"]==res[q,1],"INDID"]),nInd.prior,replace=F)# sample nInd.prior individuals from phenotype matrix     
        }                                                                                           #
        if(nInd.prior>length(unlist(phenotype[phenotype["FAMID"]==res[q,1],"INDID"])))              # if number of individuals is not sufficient
        {                                                                                           #
          ind1<-unlist(phenotype[phenotype["FAMID"]==res[q,1],"INDID"])                             # pick up all individuals
        }                                                                                           #
      }                                                                                             #
      {                                                                                             #
        if(nInd.inc<=length(unlist(phenotype[phenotype["FAMID"]==res[q,2],"INDID"])))               # if number of individuals in phenotype with id equal to 2 column of res matrix is sufficient     
        {                                                                                           #
          ind2<-sample(unlist(phenotype[phenotype["FAMID"]==res[q,2],"INDID"]),nInd.inc,replace=F)  # sample nInd.inc individuals from phenotype matrix          
        }                                                                                           #
        if(nInd.inc>length(unlist(phenotype[phenotype["FAMID"]==res[q,2],"INDID"])))                # if number of individuals is not sufficient   
        {                                                                                           #
          ind2<-unlist(phenotype[phenotype["FAMID"]==res[q,2],"INDID"])                             # pick up all individuals    
        }                                                                                           #
      }                                                                                             #
      if(i==1)                                                                                      # if is first replication
      {                                                                                             #
        res[q,3]<-length(ind1)                                                                      # set up number of first family individuals used
        res[q,4]<-length(ind2)                                                                      # set up number of second family individuals used
      }                                                                                             #
      tmpres<-c()                                                                                   # initialize tmpres
      totemp<-c()                                                                                   # initialize totemp
      r<-1                                                                                          # initialize r
      for(k in 1:length(ind1))                                                                      # for all individuals in ind1
      {                                                                                             #
        for(y in 1:length(ind2))                                                                    # for all individuals in ind2
        {                                                                                           #
          off<-sons.generation(phenotype[phenotype[,"INDID"]%in%ind1[k],],                          # 
                               phenotype[phenotype[,"INDID"]%in%ind2[y],], nSons=nSons)             # generate nSons sons
          tmpres<-unique(as.integer(unlist(strsplit(off,"\t"))                                      #
                                    [-grep("Virtual_offspring_id_",unlist(strsplit(off,"\t")))]))   # select uniques generate code      
          tmpres<-tmpres[tmpres>99]                                                                 # select only alleles
          totemp[r]<-paste(tmpres, collapse="\t")                                                   # save temp alleles
          r<-r+1                                                                                    # set up r
        }                                                                                           #
      }                                                                                             #
      res[q,i+6]<-length(unique(as.integer(unlist(strsplit(totemp,"\t")))))                         # set up res matrix with number of different alleles generate in crossing
      total[q,i+1]<-paste(unique(as.integer(unlist(strsplit(totemp,"\t")))), collapse="\t")         # set up total matrix with the alleles generate in crossing
    }                                                                                               #
  }                                                                                                 #
result<-list(res, total)                                                                            # return result, list of res and total
}                                                                                                   #

##########################################################################################################################################################
###########################################                          #####################################################################################
###########################################     SINGLE GENERATION    #####################################################################################
###########################################                          #####################################################################################
##########################################################################################################################################################

single.generation<-function(nFam, distanceMatrix, phenotype, famMethod,                                 # 
                              sampling, nRep, nInc, nInd.prior, nInd.inc, nSons, limit)                   # define single generation function
{                                                                                                       #
  cumul<-tot<-as.data.frame(matrix(ncol=6+nRep,nrow=1))                                                 # initialize cumul and tot matrix
  total<-matrix(ncol=c(nRep+1), nrow=c(nFam*nInc))                                                      # initialize total matrix
  res<-family.selection(tot ,nFam=nFam, phenotype=phenotype, famMethod=famMethod,                       # 
    distanceMatrix=distanceMatrix, sampling=sampling, nInc=nInc, limit=limit)                           # call family selection function
  temp<-calc.alleli(res=res, phenotype=phenotype, nRep=nRep, nInd.prior=nInd.prior,                     #
    nInd.inc=nInd.inc, total=total, nSons=nSons)                                                        # call calc alleli function
  temp[[3]]<-temp[[1]]                                                                                  # copy relust matrix
  temp[[4]]<-temp[[2]]                                                                                  # copy total alleles matrix
  for(j in 1:ncol(total))                                                                               # for j from 1 to number of column of total matrix
  {                                                                                                     #
    for(i in 1:nrow(total))                                                                             # for i from 1 to number of row of total matrix
    {                                                                                                   #
      if(i==1)                                                                                          # if i is equal to 1
      {                                                                                                 #
        temp[[4]][1,j]<-temp[[2]][1,j]                                                                  # copy the elements in cumulate matrix
      }                                                                                                 #
      if(i>1)                                                                                           # if i is biggest than 1 
      {                                                                                                 #
        temp[[4]][i,j]<-paste(unique(as.integer(c(unlist(strsplit(temp[[2]][i,j],"\t")),                # calculate te cumulate string
          unlist(strsplit(temp[[4]][i-1,j],"\t"))))), collapse="\t")                                    # calculate length of cumulate string
        temp[[3]][i,j+5]<-length(unique(as.integer(unlist(strsplit(temp[[4]][i,j],"\t")))))             #
      }                                                                                                 #
    }                                                                                                   #
  }                                                                                                     #
  for(o in 1:(nRep+1))                                                                                  # for o from 1 to number of replication +1
  {                                                                                                     #
    temp[[1]][(nrow(temp[[1]])), o+5]<-length(unique(as.integer(unlist(strsplit(temp[[2]][,o],"\t"))))) # calculate total of column 
  }                                                                                                     #
  temp[[1]][(nFam*nInc+1),1]<-c("TOTALE")                                                               # rename total row
  temp[[1]][(nFam*nInc+1), 2:5]<-c("-")                                                                 # rename other row
  temp[[1]][,(ncol(temp[[1]])+1)]<-apply(temp[[1]][,7:ncol(temp[[1]])],1,mean)                          # calculate mean of all row
  names(temp[[1]])<-c("FAMID1","FAMID2","NIND1","NIND2",                                                # 
    "TIPOINC","NALLPAR",paste(rep("NALLOFF",nRep),1:nRep,sep=""),"MEDIA")                               # rename all columns
  temp[[3]][,(ncol(temp[[3]])+1)]<-apply(temp[[3]][,7:ncol(temp[[3]])],1,mean)                          # calculate mean of all cumulate row
  names(temp[[3]])<-c("FAMID1","FAMID2","NIND1","NIND2",                                                #
    "TIPOINC","NALLPAR",paste(rep("NALLOFF",nRep),1:nRep,sep=""),"MEDIA")                               # rename column
  list(temp[[1]], temp[[3]])                                                                            # return list of result matrix and cumulat matrix
}                                                                                                       #

##########################################################################################################################################################
#################################################               ##########################################################################################
#################################################     TEST      ##########################################################################################
#################################################               ##########################################################################################
##########################################################################################################################################################

test.bin<-function(x,y)                                                                                   # define test.bin function
{                                                                                                         #
  v1<-unlist(x[2:length(x)])                                                                              # unlist first vector
  v2<-unlist(y[2:length(y)])                                                                              # unlist second vector
  prts<-unlist(x[1])                                                                                      # unlist length of parents alleles vector
  p1<-mean(v1)/prts                                                                                       # calculate frequency of first vector on parents alleles
  p2<-mean(v2)/prts                                                                                       # calculate frequency of second vector on parents alleles
  pstar<-mean(v1+v2)/(2*prts)                                                                             # calculate frequency under null hypotesis
  s0<-(p1-p2)/sqrt(pstar*(1-pstar)*((1/length(v1))+(1/length(v2))))                                       # calculate statistics
  2*(1-pnorm(abs(s0),0,1))                                                                                # calculate pvalue
}                                                                                                         #

test.function<-function(mat1, mat2)                                                                                   # define test function
{                                                                                                                     #
  pval<-c()                                                                                                           # initialize pval
  if((nrow(mat1)==nrow(mat2)))                                                                                        # if arguments have the same number of row
  {                                                                                                                   #
    if((mean(mat1[, 1] == mat2[, 1])==1) & (mean(mat1[, 2] == mat2[, 2])==1))                                         # if the name of the family studies are the same
    {                                                                                                                 #
      for(i in 1:(nrow(mat1)-1))                                                                                      # for i from 1 to number of row of mat1 -1
      {                                                                                                               #
        if((mean(mat1[i, 7:(ncol(mat1)-1)]==mat1[i, 7])==1)&(mean(mat2[i, 7:(ncol(mat2)-1)]==mat2[i, 7])==1))         # all row are costant
        {                                                                                                             #
          if(mat1[i,7]==mat2[i,7])                                                                                    # if are equal
          {                                                                                                           #
            test<-1                                                                                                   # set test to 1
          }                                                                                                           #
          else                                                                                                        # else
          {                                                                                                           #
            test<-0                                                                                                   # set test to 0
          }                                                                                                           #
        }                                                                                                             #
        else                                                                                                          # else
        {                                                                                                             #
          test<-test.bin(as.numeric(mat1[i,6:(ncol(mat1)-1)]),as.numeric(mat2[i,6:(ncol(mat2)-1)]))                   # apply test.bin
        }                                                                                                             #
        pval[i]<-test                                                                                                 # i-th elements of pval is the test result
      }                                                                                                               #
    }                                                                                                                 #
  }                                                                                                                   #
  else                                                                                                                # else 
  {                                                                                                                   #
    print('can not use the test function')                                                                            # print warnings
  }                                                                                                                   #
  global<--2*(sum(log(pval)))                                                                                         # calculate global statistics
  list(pval, global, mat1[1:(nrow(mat1)-1),1:2])                                                                      # return a list with partial test and global test
}                                                                                                                     #


##########################################################################################################################################################
##########################################                                 ###############################################################################
##########################################       SIMULATION FOR GRAPH      ###############################################################################
##########################################                                 ###############################################################################
##########################################################################################################################################################

graph.mat<-function(N,indSel1,indSel2, numberFam, numberInc, nReplic, famMet, limit)                                        # define graph mat function
{                                                                                                                           #
  done<-0                                                                                                                   # set done to 0
  for(i in 1:N)                                                                                                             # for i from 1 to N
  {                                                                                                                         #
    single.res<-single.generation(nFam=numberFam, distanceMatrix, phenotype, famMethod=famMet, sampling="random",           # 
      nRep=nReplic, nInc=numberInc, nInd.prior=indSel1, nInd.inc=indSel2, nSons=20, limit=limit)                            # call single generation function
    if(i==1)                                                                                                                # if i is 1
    {                                                                                                                       #
      result.table<-single.res[[2]][,(7:(ncol(single.res[[2]])-1))]                                                         # pick up a sub-matrix from the result of single ceneration
    }                                                                                                                       #
    else if(i>1)                                                                                                            # if i is greater than 1
    {                                                                                                                       #
      result.table<-cbind(result.table, single.res[[2]][,(7:(ncol(single.res[[2]])-1))])                                    # attach the new sub-matrix to result table
    }                                                                                                                       #
    done <- done + 1                                                                                                        # increment done
    cat(done, "\n")                                                                                                         # print done to have an idea of time to end
  }                                                                                                                         #
  result.table<-cbind(result.table, apply(result.table,1,mean))                                                             # calculate mean
  colnames(result.table)<-c(paste(rep("REP",(ncol(result.table)-1)),1:(ncol(result.table)-1),sep=""),"MEAN")                # paste column name
  result.table                                                                                                              # return result table
}                                                                                                                           #


##########################################################################################################################################################
#################################################                     ####################################################################################
#################################################  UTILITY FUNCTION   ####################################################################################
#################################################                     ####################################################################################
##########################################################################################################################################################

print.result<-function(x)                                                                                 # define  print result dunction
{                                                                                                         #
  cat("\n\n\nResults matrix: \n\n")                                                                       # print "Results matrix:"
  print(x[[1]])                                                                                           # print first element of list
  cat("\n\n\nCumulate matrix: \n\n")                                                                      # print "Cumulate matrix"
  print(x[[2]])                                                                                           # print second element of list
}                                                                                                         #

print.test<-function(y)                                                                                   # define print test function
{                                                                                                         #
  pVal<-y[[1]]                                                                                            # define pVal
  chiSqu<-y[[2]]                                                                                          # define chiSqu
  matPVal<-cbind(y[[3]],pVal)                                                                             # construct pval result matrix
  pValChiSqu<-1-pchisq(q=chiSqu, df=I(2*length(pVal)))                                                    # calculate significance of global test
  matResults<-matrix(c(chiSqu,(2*length(pVal)),pValChiSqu),nrow=3, ncol=1)                                # costruct result matrix
  rownames(matResults)<-c("STAT", "DF", "PVAL")                                                           # rename row names
  colnames(matResults)<-("VALUES")                                                                        # rename column names
  cat("\n\nMatrix of results:\nP-value of single test\n\n")                                               # print "p-value of single test
  print(matPVal)                                                                                          # print first result matrix
  cat("\n\nstatistic, degree of freedom and p-value\nof global test with Fisher's combination:\n\n")      # print "statistic, degree of freedom and p-value of global test with Fisher's combination
  print(matResults)                                                                                       # print second result matrix
}                                                                                                         #

##########################################################################################################################################################
##############################################                       #####################################################################################
##############################################   RANDOM INDIVIDUAL   #####################################################################################
##############################################                       #####################################################################################
##########################################################################################################################################################

random.simulation<-function(nInc, phenotype, nSons, nRep)                                                 # define random simulation function
{                                                                                                         #
  cumul<-totalCumul<-total<-results<-famNames<-matrix(nrow=nInc, ncol=nRep)                               # initialize cumul totalcumul total results famnames matrix
  for(i in 1:nRep)                                                                                        # for i from 1 to number of replication
  {                                                                                                       #
    tempPhenotype<-phenotype                                                                              # initialize temp phenotype matrix
    for(j in 1:nInc)                                                                                      # for j from 1 to number of crossing
    {                                                                                                     #
      ind1<-tempPhenotype[tempPhenotype[,"INDID"]==sample(tempPhenotype[,"INDID"], 1),]                   # pick up first individual
      tempPhenotype<-tempPhenotype[tempPhenotype[,"INDID"]!=as.character(ind1[2]),]                       # delete first individual from phenotype matrix
      ind2<-tempPhenotype[tempPhenotype[,"INDID"]==sample(tempPhenotype[,"INDID"], 1),]                   # pick up second individual 
      tempPhenotype<-tempPhenotype[tempPhenotype[,"INDID"]!=as.character(ind2[2]),]                       # delete second individual from phenotype matrix
      off<-sons.generation(ind1,ind2, nSons=nSons)                                                        # generate sons
      tmpres<-unique(as.integer(unlist(strsplit(off,"\t"))                                                # 
        [-grep("Virtual_offspring_id_",unlist(strsplit(off,"\t")))]))                                     # pick up unique value from generate values 
      tmpres<-tmpres[tmpres>99]                                                                           # pick up only alleles
      results[j,i]<-length(unique(tmpres))                                                                # save number of different alleles generated
      total[j,i]<-paste(unique(tmpres), collapse="\t")                                                    # save different alleles generated
      famNames[j,i]<-paste(ind1["FAMID"], ind2["FAMID"], sep=", ")                                        # save names of used family
    }                                                                                                     #
  }                                                                                                       #
  for(j in 1:nRep)                                                                                        # for j from 1 to number of replication
  {                                                                                                       #
    for(i in 1:nInc)                                                                                      # for i from 1 to number of crossing
    {                                                                                                     #
      if(i==1)                                                                                            # if i is 1
      {                                                                                                   #
        totalCumul[1,j]<-total[1,j]                                                                       # pick up value from total to total cumul
        cumul[1,j]<-results[1,j]                                                                          # pick up value from results to cumul
      }                                                                                                   #
      if(i>1)                                                                                             # if i is greater than 1
      {                                                                                                   #
        totalCumul[i,j]<-paste(unique(as.integer(c(unlist(strsplit(total[i,j],"\t")),                     # 
          unlist(strsplit(totalCumul[i-1,j],"\t"))))), collapse="\t")                                     # calculate cumulate string
        cumul[i,j]<-length(unique(as.integer(unlist(strsplit(totalCumul[i,j],"\t")))))                    # calculate length of cumulate string
      }                                                                                                   #
    }                                                                                                     #
  }                                                                                                       #
  results<-cbind(results, apply(results, 1, mean))                                                        # apply mean to all row of results matrix
  cumul<-cbind(cumul, apply(cumul, 1, mean))                                                              # apply mean to all row of cumul matrix
  colnames(results)<-c(paste(rep("NALLOFF",nRep),1:nRep,sep=""),"MEDIA")                                  # rename column of result matrix
  colnames(cumul)<-c(paste(rep("NALLOFF",nRep),1:nRep,sep=""),"MEDIA")                                    # rename column of cumul matrix
  list(results, cumul, famNames)                                                                          # return list of results cumul and famNames 
}                                                                                                         #

##########################################################################################################################################################
##########################################################################################################################################################
##########################################################################################################################################################
##########################################################################################################################################################
##########################################################################################################################################################

## 2 Input files required

## Distance matrix:
## A tab-delimited text file with the distance matrix between family groups based on microsatellite information on n. loci. 
## Do not use "_" character.
## NA = value under the threshold corresponding to not recommended crosses. In the case of "Random" selection of the "mating family" NA must be replaced with the genetic distance 

## Phenotypes:
## A tab-delimited text file with the phenotypic multilocus profile of each individual. Each line corresponds to one individual.
## First column = Family ID
## Second column = Individual ID
## Third column = Priority
## The following columns correspond to the multilocus profile in which the alleles at each locus are preceded by the total number of alleles in that locus.
## Different loci should not share alleles equal in size, in such cases alleles must be converted in digit (each allele is exactly 3 digit long)

## OUTPUT TABLE
## First column = serial number of crosses
## Second column (FAMID1)= first selected family (priority or random)
## Third column (FAMID2)= second selected family (distance or random)
## Fourth column (NIND1)= number of selected individuals from the first family
## Fifth column (NIND2)number of selected individuals from the second family
## Sixth column (TIPOINC)= method used for the selection of the mating family)
## Seventh column (NALLPAR) = number of parental alleles in that cross
## Eighth columns (NALLOFF1 ...NALLOFF2....) = number of alleles transmitted to the progeny (considering all F1 generated) in the first replicate.
## Following columns (NALLOFF2...NALLOFF3 ...) = number of alleles transmitted to the progeny (considering all F1 generated) in the following replicates.
## Last column (MEDIA) = average of inherited alleles across replicates.

## SINGLE SIMULATION
## nFam - distance matrix - phenotypes - famMethod - sampling - nRep - nInc - nIndprior - nIndinc - nSons - limit
## to be used with "priorities and distance" method (crosses are fixed); nrep resamples individuals within families. 

simulazionesingola<- single.generation(26, distanceMatrix, phenotype, "Prior", "distance", 20, 1, 1, 1, 20, 3)
simulazionesingola


## MULTIPLE SIMULATIONS - 100 replicates  
## total replications- nIndprior - nIndinc - nFam - nInc - famMethod
## In this case the "sampling" parameter is fixed as "Random"

simulazionemultipla<-graph.mat(100, 3, 3, 26, 1, 100, "Prior", 3)
simulazionemultipla

## RANDOM SIMULATIONS 
## nInc - phenotypes - nSons - nRep
## In this case both "famMethos" and "sampling" parameters are fixed as "random"

simulazionerandom<-random.simulation(26, phenotype, 20, 10)
simulazionerandom
