# Supplementary material for: Captive Breeding Programs Based on Family Groups in Polyploid Sturgeons
Source: PLoS One. 2014 Oct 30;9(10):e110951. doi: 10.1371/journal.pone.0110951 (PMC4214717; doi:10.1371/journal.pone.0110951)
Supplement: File S2 — “ CostsBreedingSturgeons ” and “ BreedingPlanSturgeons ” scripts. The zip file includes all system and executive files to run programs. As example, input files used to run “BreedingPlanSturgeons” script are also included. (ZIP) [file pone.0110951.s002.zip › R-scripts/BreedingPlanSturgeons/BreedingSturgeonsCommand.cpp]

/* version 1.0 (c) Copyright 2006-2012 by Isabelle Dupanloup.
   Written by Isabelle Dupanloup.  Permission is granted
   to copy and use this program provided no fee is charged for it and
   provided that this copyright notice is not removed. */


#include <stdio.h>
#include <stdlib.h>
#include <math.h>
#include <vector>
#include <string>
#include <fstream>
#include <iostream>

using namespace std ;


/* ------------------------------------------------------------- */
/* Class declarations */
/* ------------------------------------------------------------- */

class ObsIndividual{
	public:
		std::string nameInd;
		char sex;
		int numallread[100]; //100: maximum number of loci
		int phenotypes[100][20]; //20: maximum number of alleles observed at each locus
		int numpossiblegenotypes[100];
		int genotypes[100][50][4]; //50: maximum number of possible genotypes, 4: maximum number of alleles in genotypes (tetraploid)

	public:
		ObsIndividual(){};
		~ObsIndividual(){};
};

class VirtIndividual{
	public:
		int id_father;
		int id_mother;
		int genotypes[100][4];

	public:
		VirtIndividual(){};
		~VirtIndividual(){};
};

class VirtIndF2{
	public:
		int id_GFP;
		int id_GMP;
		int id_GFM;
		int id_GMM;
		int genotypes[100][4];

	public:
		VirtIndF2(){};
		~VirtIndF2(){};
};


/* ------------------------------------------------------------- */
/* Variable declarations */
/* ------------------------------------------------------------- */

/* parameters */
int numloci;
int numparents;
int numobsoffspring;
int dovirtoffspring;
int numvirtoffspring;
int numgrandparents;
float proba_threshold;
int output_probas;
int output_p_logfile;
int dovirtgrandchildren;
int numvirtgrandchildren;

ObsIndividual Parents[100];
ObsIndividual Offspring[100];
//ObsIndividual Grandparents[100];
VirtIndividual VirtOffspring[10000];
VirtIndF2 VirtGrandchildren[10000];


/* ------------------------------------------------------------- */
/* Read files function */
/* ------------------------------------------------------------- */

int
readfiles(char* x, char* y){
	std::string namefile_parents=x;
	std::string namefile_obsoffspring=y;
	//std::string namefile_grandparents;

	std::ofstream logfile("logfile.txt",std::ios_base::app);

	//for the parents
	//std::cout << "Name of file which contain the phenotypes of parents ?\n";
	//strcpy(namefile_parents,x);
	//std::cin >> namefile_parents;
	//for debug
	//namefile_parents = "F0_45_7loci.txt";

	logfile << "------------------\n";
	logfile << "------------------\n";
	logfile << "Parental phenotypes \n";

	std::ifstream file_parents;
	file_parents.open(namefile_parents.c_str(),std::ios::in);
	if(!file_parents){
		std::cout << "\nError opening file_parents.";
		return 0;
	}

	for (int i=0; i<numparents; i++){
		file_parents >> Parents[i].nameInd;
		file_parents >> Parents[i].sex;
		logfile << Parents[i].nameInd << "\t" << Parents[i].sex << "\t";

		for (int j=0; j<numloci; j++){
			file_parents >> Parents[i].numallread[j];
			logfile << (j+1) << "th locus (" << Parents[i].numallread[j] << ")\t";

			for (int k=0; k<Parents[i].numallread[j]; k++){
				file_parents >> Parents[i].phenotypes[j][k];
				logfile << Parents[i].phenotypes[j][k] << " ";
			}
		}
		logfile << "\n";
	}

	file_parents.close();

	//for the observed offspring
	//std::cout << "Name of file which contain the phenotypes of observed offspring ?\n";
	//std::cin >> namefile_obsoffspring;
	//for debug
	//namefile_obsoffspring = "F1_PC_prova_2.txt";

	logfile << "------------------\n";
	logfile << "------------------\n";
	logfile << "Observed offspring phenotypes \n";

	std::ifstream file_obsoffspring;
	file_obsoffspring.open(namefile_obsoffspring.c_str(),std::ios::in);
	if(!file_obsoffspring){
		std::cout << "\nError opening file_obsoffspring.";
		return 0;
	}

	for (int i=0; i<numobsoffspring; i++){
		file_obsoffspring >> Offspring[i].nameInd;
		logfile << Offspring[i].nameInd << "\t" ;

		for (int j=0; j<numloci; j++){
			file_obsoffspring >> Offspring[i].numallread[j];
			logfile << (j+1) << "th locus (" << Offspring[i].numallread[j] << ")\t";

			for (int k=0; k<Offspring[i].numallread[j]; k++){
				file_obsoffspring >> Offspring[i].phenotypes[j][k];
				logfile << Offspring[i].phenotypes[j][k] << " ";
			}

		}
		logfile << "\n";
	}

	file_obsoffspring.close();

        /*
        if (numgrandparents){
 	        std::cout << "Name of file which contain the phenotypes of grandparents ?\n";
	        std::cin >> namefile_grandparents;

	        logfile << "------------------\n";
                logfile << "------------------\n";
	        logfile << "Grandparental phenotypes \n";

	        std::ifstream file_grandparents;
	        file_grandparents.open(namefile_grandparents.c_str(),std::ios::in);
	        if(!file_grandparents){
		        std::cout << "\nError opening file_grandparents.";
		        return 0;
	        }

	        for (int i=0; i<numgrandparents; i++){
		        file_grandparents >> Grandparents[i].nameInd;
		        file_grandparents >> Grandparents[i].sex;
		        logfile << Grandparents[i].nameInd << "\t" << Grandparents[i].sex << "\t";

		        for (int j=0; j<numloci; j++){
			        file_grandparents >> Grandparents[i].numallread[j];
			        logfile << (j+1) << "th locus (" << Grandparents[i].numallread[j] << ")\t";

			        for (int k=0; k<Grandparents[i].numallread[j]; k++){
				        file_grandparents >> Grandparents[i].phenotypes[j][k];
				        logfile << Grandparents[i].phenotypes[j][k] << " ";
			        }
		        }
		        logfile << "\n";
	        }

	        file_grandparents.close();
        }
        */


	logfile.close();
	return 1;
}


/* ------------------------------------------------------------- */
/* Defines genotypes for individuals */
/* ------------------------------------------------------------- */

int
defgenotypes(){
	int currall;

	std::ofstream InfGenotypes("InferredGenotypes.txt");
	InfGenotypes << "------------------\n";
	InfGenotypes << "Parental possible genotypes \n";

	//for the parents
	for (int i=0; i<numparents; i++){
		InfGenotypes << Parents[i].nameInd << "\t" << Parents[i].sex << "\n";

		for (int j=0; j<numloci; j++){

			//in case of 5 alleles detected
			if (Parents[i].numallread[j] == 5){
				Parents[i].numpossiblegenotypes[j]=5;
				for (int k=0; k<5; k++){
					currall = 0;
					for (int l=0; l<5; l++){
						if (k!=l){
							Parents[i].genotypes[j][k][currall]=Parents[i].phenotypes[j][l];
							currall ++;
						}
					}
				}
			}

			//in case of 4 alleles detected
			if (Parents[i].numallread[j] == 4){
				for (int k=0; k<4; k++){
					Parents[i].numpossiblegenotypes[j]=1;
					Parents[i].genotypes[j][0][k]=Parents[i].phenotypes[j][k];
				}
			}

			//in case of 3 alleles detected
			if (Parents[i].numallread[j] == 3){
				Parents[i].numpossiblegenotypes[j]=3;
				//1st possibility: repeat twice the 1st allele
				Parents[i].genotypes[j][0][0]=Parents[i].phenotypes[j][0];
				Parents[i].genotypes[j][0][1]=Parents[i].phenotypes[j][0];
				Parents[i].genotypes[j][0][2]=Parents[i].phenotypes[j][1];
				Parents[i].genotypes[j][0][3]=Parents[i].phenotypes[j][2];
				//2nd possibility: repeat twice the 2nd allele
				Parents[i].genotypes[j][1][0]=Parents[i].phenotypes[j][0];
				Parents[i].genotypes[j][1][1]=Parents[i].phenotypes[j][1];
				Parents[i].genotypes[j][1][2]=Parents[i].phenotypes[j][1];
				Parents[i].genotypes[j][1][3]=Parents[i].phenotypes[j][2];
				//3rd possibility: repeat twice the 3rd allele
				Parents[i].genotypes[j][2][0]=Parents[i].phenotypes[j][0];
				Parents[i].genotypes[j][2][1]=Parents[i].phenotypes[j][1];
				Parents[i].genotypes[j][2][2]=Parents[i].phenotypes[j][2];
				Parents[i].genotypes[j][2][3]=Parents[i].phenotypes[j][2];
			}

			//in case of 2 alleles detected
			if (Parents[i].numallread[j] == 2){
				Parents[i].numpossiblegenotypes[j]=3;
				//1st possibility: repeat 3 times the 1st allele
				Parents[i].genotypes[j][0][0]=Parents[i].phenotypes[j][0];
				Parents[i].genotypes[j][0][1]=Parents[i].phenotypes[j][0];
				Parents[i].genotypes[j][0][2]=Parents[i].phenotypes[j][0];
				Parents[i].genotypes[j][0][3]=Parents[i].phenotypes[j][1];
				//2nd possibility: repeat twice the 2 alleles
				Parents[i].genotypes[j][1][0]=Parents[i].phenotypes[j][0];
				Parents[i].genotypes[j][1][1]=Parents[i].phenotypes[j][0];
				Parents[i].genotypes[j][1][2]=Parents[i].phenotypes[j][1];
				Parents[i].genotypes[j][1][3]=Parents[i].phenotypes[j][1];
				//3rd possibility: repeat 3 times the 2nd allele
				Parents[i].genotypes[j][2][0]=Parents[i].phenotypes[j][0];
				Parents[i].genotypes[j][2][1]=Parents[i].phenotypes[j][1];
				Parents[i].genotypes[j][2][2]=Parents[i].phenotypes[j][1];
				Parents[i].genotypes[j][2][3]=Parents[i].phenotypes[j][1];
			}

			//in case of 1 allele detected
			if (Parents[i].numallread[j] == 1){
				for (int k=0; k<4; k++){
					Parents[i].numpossiblegenotypes[j]=1;
					Parents[i].genotypes[j][0][k]=Parents[i].phenotypes[j][0];
				}
			}

			//in case of 0 allele detected
			if (Parents[i].numallread[j] == 0){
				for (int k=0; k<4; k++){
					Parents[i].numpossiblegenotypes[j]=1;
					Parents[i].genotypes[j][0][k]=0;
				}
			}
			InfGenotypes << "locus " << j << ":\n";
			for (int k=0; k<Parents[i].numpossiblegenotypes[j]; k++){
				InfGenotypes << (k+1) << ": " << Parents[i].genotypes[j][k][0] << " " << Parents[i].genotypes[j][k][1]
					<< " " << Parents[i].genotypes[j][k][2] << " " << Parents[i].genotypes[j][k][3] << "\n";
			}
		}
	}

	//for the observed offspring
	InfGenotypes << "------------------\n";
	InfGenotypes << "Observed offspring possible genotypes \n";

	for (int i=0; i<numobsoffspring; i++){
		InfGenotypes << Offspring[i].nameInd << "\n";

		for (int j=0; j<numloci; j++){

			//in case of 5 alleles detected
			if (Offspring[i].numallread[j] == 5){
				Offspring[i].numpossiblegenotypes[j]=5;
				for (int k=0; k<5; k++){
					currall = 0;
					for (int l=0; l<5; l++){
						if (k!=l){
							Offspring[i].genotypes[j][k][currall]=Offspring[i].phenotypes[j][l];
							currall ++;
						}
					}
				}
			}

			//in case of 4 alleles detected
			if (Offspring[i].numallread[j] == 4){
				for (int k=0; k<4; k++){
					Offspring[i].numpossiblegenotypes[j]=1;
					Offspring[i].genotypes[j][0][k]=Offspring[i].phenotypes[j][k];
				}
			}

			//in case of 3 alleles detected
			if (Offspring[i].numallread[j] == 3){
				Offspring[i].numpossiblegenotypes[j]=3;
				//1st possibility: repeat twice the 1st allele
				Offspring[i].genotypes[j][0][0]=Offspring[i].phenotypes[j][0];
				Offspring[i].genotypes[j][0][1]=Offspring[i].phenotypes[j][0];
				Offspring[i].genotypes[j][0][2]=Offspring[i].phenotypes[j][1];
				Offspring[i].genotypes[j][0][3]=Offspring[i].phenotypes[j][2];
				//2nd possibility: repeat twice the 2nd allele
				Offspring[i].genotypes[j][1][0]=Offspring[i].phenotypes[j][0];
				Offspring[i].genotypes[j][1][1]=Offspring[i].phenotypes[j][1];
				Offspring[i].genotypes[j][1][2]=Offspring[i].phenotypes[j][1];
				Offspring[i].genotypes[j][1][3]=Offspring[i].phenotypes[j][2];
				//3rd possibility: repeat twice the 3rd allele
				Offspring[i].genotypes[j][2][0]=Offspring[i].phenotypes[j][0];
				Offspring[i].genotypes[j][2][1]=Offspring[i].phenotypes[j][1];
				Offspring[i].genotypes[j][2][2]=Offspring[i].phenotypes[j][2];
				Offspring[i].genotypes[j][2][3]=Offspring[i].phenotypes[j][2];
			}

			//in case of 2 alleles detected
			if (Offspring[i].numallread[j] == 2){
				Offspring[i].numpossiblegenotypes[j]=3;
				//1st possibility: repeat 3 times the 1st allele
				Offspring[i].genotypes[j][0][0]=Offspring[i].phenotypes[j][0];
				Offspring[i].genotypes[j][0][1]=Offspring[i].phenotypes[j][0];
				Offspring[i].genotypes[j][0][2]=Offspring[i].phenotypes[j][0];
				Offspring[i].genotypes[j][0][3]=Offspring[i].phenotypes[j][1];
				//2nd possibility: repeat twice the 2 alleles
				Offspring[i].genotypes[j][1][0]=Offspring[i].phenotypes[j][0];
				Offspring[i].genotypes[j][1][1]=Offspring[i].phenotypes[j][0];
				Offspring[i].genotypes[j][1][2]=Offspring[i].phenotypes[j][1];
				Offspring[i].genotypes[j][1][3]=Offspring[i].phenotypes[j][1];
				//3rd possibility: repeat 3 times the 2nd allele
				Offspring[i].genotypes[j][2][0]=Offspring[i].phenotypes[j][0];
				Offspring[i].genotypes[j][2][1]=Offspring[i].phenotypes[j][1];
				Offspring[i].genotypes[j][2][2]=Offspring[i].phenotypes[j][1];
				Offspring[i].genotypes[j][2][3]=Offspring[i].phenotypes[j][1];
			}

			//in case of 1 allele detected
			if (Offspring[i].numallread[j] == 1){
				for (int k=0; k<4; k++){
					Offspring[i].numpossiblegenotypes[j]=1;
					Offspring[i].genotypes[j][0][k]=Offspring[i].phenotypes[j][0];
				}
			}

			//in case of 0 allele detected
			if (Offspring[i].numallread[j] == 0){
				for (int k=0; k<4; k++){
					Offspring[i].numpossiblegenotypes[j]=1;
					Offspring[i].genotypes[j][0][k]=0;
				}
			}
                        
			InfGenotypes << "locus " << j << ":\n";
			for (int k=0; k<Offspring[i].numpossiblegenotypes[j]; k++){
				InfGenotypes << (k+1) << ": " << Offspring[i].genotypes[j][k][0] << " " << Offspring[i].genotypes[j][k][1]
					<< " " << Offspring[i].genotypes[j][k][2] << " " << Offspring[i].genotypes[j][k][3] << "\n";
			}
		}
	}


	InfGenotypes.close();
	return 1;
}

/* ------------------------------------------------------------- */
/* Computes probability for one locus */
/* ------------------------------------------------------------- */
float
computeproba(int numalleles_offspring, int numalleles_parent1, int numallelesfound_parent1, int countallelesfound_parent1[10],
int numalleles_parent2, int numallelesfound_parent2, int countallelesfound_parent2[10], int nballelesinhet){
        
        float proba_locus = 0;
        int countsameallele;

        //--------------------------------------------------------------------
        //--------------------------------------------------------------------
        //5 alleles case
        //--------------------------------------------------------------------
        if  (numalleles_offspring == 5){
                //--------------------------------------------------------------------
                //simple case since we don't have to check if same allele in parents
                //--------------------------------------------------------------------
                if (numallelesfound_parent1 == 0) {

                        if (numallelesfound_parent2 == 0) proba_locus = (float)( 1 - (float)(4)/(float)(4) );
                        if (numallelesfound_parent2 == 1) proba_locus = (float)( 1 - (float)(3)/(float)(4) );
                        if (numallelesfound_parent2 >= 2) proba_locus = (float)( 1 - (float)(2)/(float)(4) );
                }

                //--------------------------------------------------------------------
                //simple case since we don't have to check if same allele in parents
                //--------------------------------------------------------------------
                else if (numallelesfound_parent2 == 0) {
                        if (numallelesfound_parent1 == 1) proba_locus = (float)( 1 - (float)(3)/(float)(4) );
                        if (numallelesfound_parent1 >= 2) proba_locus = (float)( 1 - (float)(2)/(float)(4) );
                }

                //--------------------------------------------------------------------
                //we have to check if same allele in parents: (1,1),(1,2),(1,3),(1,4)
                //--------------------------------------------------------------------
                else if (numallelesfound_parent1 == 1) {
                        if (numallelesfound_parent2 == 1){
                                countsameallele = 0;
                                for (int l=0; l<numalleles_offspring; l++){
                                        if ( (countallelesfound_parent1[l] == 1) && (countallelesfound_parent2[l] == 1) ){
                                                countsameallele ++;
                                        }
                                }
                                if (countsameallele > 0) proba_locus = (float)( 1 - (float)(3)/(float)(4) );
                                else proba_locus = (float)( 1 - (float)(2)/(float)(4) );
                        }
                        else if (numallelesfound_parent2 == 2){
                                countsameallele = 0;
                                for (int l=0; l<numalleles_offspring; l++){
                                        if ( (countallelesfound_parent1[l] == 1) && (countallelesfound_parent2[l] == 1) ){
                                                countsameallele ++;
                                        }
                                }
                                if (countsameallele > 0) proba_locus = (float)( 1 - (float)(2)/(float)(4) );
                                else proba_locus = (float)( 1 - (float)(1)/(float)(4) );
                        }
                        else if (numallelesfound_parent2 >= 3){
                                //we don't care anout overlap between parents since parent2 can always contribute 2 different of the one observed in parent1
                                //since there is always 1 allele missing in parent 1
                                proba_locus = (float)( 1 - (float)(1)/(float)(4) );
                        }
                }

                //--------------------------------------------------------------------
                //we have to check if same allele in parents: (2,1),(2,2),(2,3),(2,4)
                //--------------------------------------------------------------------
                else if (numallelesfound_parent1 == 2) {
                        if (numallelesfound_parent2 == 1){
                                countsameallele = 0;
                                for (int l=0; l<numalleles_offspring; l++){
                                        if ( (countallelesfound_parent1[l] == 1) && (countallelesfound_parent2[l] == 1) ){
                                                countsameallele ++;
                                        }
                                }
                                if (countsameallele > 0) proba_locus = (float)( 1 - (float)(2)/(float)(4) );
                                else proba_locus = (float)( 1 - (float)(1)/(float)(4) );
                        }
                        else if (numallelesfound_parent2 == 2){
                                countsameallele=0;
                                for (int l=0; l<numalleles_offspring; l++){
                                        if ( (countallelesfound_parent1[l] == 1) && (countallelesfound_parent2[l] == 1) ){
                                                countsameallele ++;
                                        }
                                }
                                if (countsameallele == 2) proba_locus = (float)( 1 - (float)(2)/(float)(4) );
                                if (countsameallele == 1) proba_locus = (float)( 1 - (float)(1)/(float)(4) );
                                if (countsameallele == 0) proba_locus = (float)( 1 - (float)(0)/(float)(4) );
                        }
                        else if (numallelesfound_parent2 == 3){
                                countsameallele=0;
                                for (int l=0; l<numalleles_offspring; l++){
                                        if ( (countallelesfound_parent1[l] == 1) && (countallelesfound_parent2[l] == 1) ){
                                                countsameallele ++;
                                        }
                                }
                                if (countsameallele == 2) proba_locus = (float)( 1 - (float)(1)/(float)(4) );
                                else proba_locus = (float)( 1 - (float)(0)/(float)(4) );
                        }
                        else if (numallelesfound_parent2 >= 4){
                                proba_locus = (float)( 1 - (float)(0)/(float)(4) );
                        }
                }

                //--------------------------------------------------------------------
                //we have to check if same allele in parents: (3,1),(3,2),(3,3),(3,4)
                //--------------------------------------------------------------------
                else if (numallelesfound_parent1 == 3) {
                        if (numallelesfound_parent2 == 1){
                                //we don't care anout overlap between parents since parent2 can always contribute 2 different of the one observed in parent1
                                //since there is always 1 allele missing in parent 1
                                proba_locus = (float)( 1 - (float)(1)/(float)(4) );
                        }
                        else if (numallelesfound_parent2 == 2){
                                countsameallele=0;
                                for (int l=0; l<numalleles_offspring; l++){
                                        if ( (countallelesfound_parent1[l] == 1) && (countallelesfound_parent2[l] == 1) ){
                                                countsameallele ++;
                                        }
                                }
                                if (countsameallele == 2) proba_locus = (float)( 1 - (float)(1)/(float)(4) );
                                else proba_locus = (float)( 1 - (float)(0)/(float)(4) );
                        }
                        else if (numallelesfound_parent2 == 3){
                                countsameallele=0;
                                for (int l=0; l<numalleles_offspring; l++){
                                        if ( (countallelesfound_parent1[l] == 1) && (countallelesfound_parent2[l] == 1) ){
                                                countsameallele ++;
                                        }
                                }
                                if (countsameallele == 3) proba_locus = (float)( 1 - (float)(1)/(float)(4) );
                                else proba_locus = (float)( 1 - (float)(0)/(float)(4) );
                        }
                        else if (numallelesfound_parent2 >= 4){
                                proba_locus = (float)( 1 - (float)(0)/(float)(4) );
                        }
                }

                //--------------------------------------------------------------------
                //we have to check if same allele in parents: (4,1),(4,2),(4,3),(4,4)
                //--------------------------------------------------------------------
                else if (numallelesfound_parent1 >= 4) {
                        if (numallelesfound_parent2 == 1){
                                //since there is always 1 allele missing in parent 1
                                proba_locus = (float)( 1 - (float)(1)/(float)(4) );
                        }
                        else if (numallelesfound_parent2 >= 2){
                                proba_locus = (float)( 1 - (float)(0)/(float)(4) );
                        }
                }
        }


        //--------------------------------------------------------------------
        //--------------------------------------------------------------------
        //4 alleles case
        //--------------------------------------------------------------------
        else if  (numalleles_offspring == 4){
                //--------------------------------------------------------------------
                //simple case since we don't have to check if same allele in parents
                //--------------------------------------------------------------------
                if (numallelesfound_parent1 == 0) {
                        if (numallelesfound_parent2 == 0) proba_locus = (float)( 1 - (float)(4)/(float)(4) );
                        if (numallelesfound_parent2 == 1) proba_locus = (float)( 1 - (float)(3)/(float)(4) );
                        if (numallelesfound_parent2 >= 2) proba_locus = (float)( 1 - (float)(2)/(float)(4) );
                }

                //--------------------------------------------------------------------
                //simple case since we don't have to check if same allele in parents
                //--------------------------------------------------------------------
                else if (numallelesfound_parent2 == 0) {
                        if (numallelesfound_parent1 == 1) proba_locus = (float)( 1 - (float)(3)/(float)(4) );
                        if (numallelesfound_parent1 >= 2) proba_locus = (float)( 1 - (float)(2)/(float)(4) );
                }

                //--------------------------------------------------------------------
                //we have to check if same allele in parents: (1,1),(1,2),(1,3),(1,4)
                //--------------------------------------------------------------------
                else if (numallelesfound_parent1 == 1) {
                        if (numallelesfound_parent2 == 1){
                                countsameallele = 0;
                                for (int l=0; l<numalleles_offspring; l++){
                                        if ( (countallelesfound_parent1[l] == 1) && (countallelesfound_parent2[l] == 1) ){
                                                countsameallele ++;
                                        }
                                }
                                if (countsameallele > 0) proba_locus = (float)( 1 - (float)(3)/(float)(4) );
                                else proba_locus = (float)( 1 - (float)(2)/(float)(4) );
                        }
                        else if (numallelesfound_parent2 == 2){
                                countsameallele = 0;
                                for (int l=0; l<numalleles_offspring; l++){
                                        if ( (countallelesfound_parent1[l] == 1) && (countallelesfound_parent2[l] == 1) ){
                                                countsameallele ++;
                                        }
                                }
                                if (countsameallele > 0) proba_locus = (float)( 1 - (float)(2)/(float)(4) );
                                else proba_locus = (float)( 1 - (float)(1)/(float)(4) );
                                }
                        else if (numallelesfound_parent2 >= 3){
                                //we don't care anout overlap between parents since parent2 can always contribute 2 different of the one observed in parent1
                                //since there is always 1 allele missing in parent 1
                                proba_locus = (float)( 1 - (float)(1)/(float)(4) );
                        }
                }

                //--------------------------------------------------------------------
                //we have to check if same allele in parents: (2,1),(2,2),(2,3),(2,4)
                //--------------------------------------------------------------------
                else if (numallelesfound_parent1 == 2) {
                        if (numallelesfound_parent2 == 1){
                                countsameallele = 0;
                                for (int l=0; l<numalleles_offspring; l++){
                                        if ( (countallelesfound_parent1[l] == 1) && (countallelesfound_parent2[l] == 1) ){
                                                countsameallele ++;
                                        }
                                }
                                if (countsameallele > 0) proba_locus = (float)( 1 - (float)(2)/(float)(4) );
                                else proba_locus = (float)( 1 - (float)(1)/(float)(4) );
                        }
                        else if (numallelesfound_parent2 == 2){
                                countsameallele=0;
                                for (int l=0; l<numalleles_offspring; l++){
                                        if ( (countallelesfound_parent1[l] == 1) && (countallelesfound_parent2[l] == 1) ){
                                                countsameallele ++;
                                        }
                                }
                                if (countsameallele == 2) proba_locus = (float)( 1 - (float)(2)/(float)(4) );
                                if (countsameallele == 1) proba_locus = (float)( 1 - (float)(1)/(float)(4) );
                                if (countsameallele == 0) proba_locus = (float)( 1 - (float)(0)/(float)(4) );
                        }
                        else if (numallelesfound_parent2 == 3){
                                countsameallele=0;
                                for (int l=0; l<numalleles_offspring; l++){
                                        if ( (countallelesfound_parent1[l] == 1) && (countallelesfound_parent2[l] == 1) ){
                                                countsameallele ++;
                                        }
                                }
                                if (countsameallele == 2) proba_locus = (float)( 1 - (float)(1)/(float)(4) );
                                else proba_locus = (float)( 1 - (float)(0)/(float)(4) );
                        }
                        else if (numallelesfound_parent2 >= 4){
                                proba_locus = (float)( 1 - (float)(0)/(float)(4) );
                        }
                }

                //--------------------------------------------------------------------
                //we have to check if same allele in parents: (3,1),(3,2),(3,3),(3,4)
                //--------------------------------------------------------------------
                else if (numallelesfound_parent1 == 3) {
                        if (numallelesfound_parent2 == 1){
                                //we don't care anout overlap between parents since parent2 can always contribute 2 different of the one observed in parent1
                                //since there is always 1 allele missing in parent 1
                                proba_locus = (float)( 1 - (float)(1)/(float)(4) );
                        }
                        else if (numallelesfound_parent2 == 2){
                                countsameallele=0;
                                for (int l=0; l<numalleles_offspring; l++){
                                        if ( (countallelesfound_parent1[l] == 1) && (countallelesfound_parent2[l] == 1) ){
                                                countsameallele ++;
                                        }
                                }
                                if (countsameallele == 2) proba_locus = (float)( 1 - (float)(1)/(float)(4) );
                                else proba_locus = (float)( 1 - (float)(0)/(float)(4) );
                        }
                        else if (numallelesfound_parent2 == 3){
                                countsameallele=0;
                                for (int l=0; l<numalleles_offspring; l++){
                                        if ( (countallelesfound_parent1[l] == 1) && (countallelesfound_parent2[l] == 1) ){
                                                countsameallele ++;
                                        }
                                }
                                if (countsameallele == 3) proba_locus = (float)( 1 - (float)(1)/(float)(4) );
                                else proba_locus = (float)( 1 - (float)(0)/(float)(4) );
                        }
                        else if (numallelesfound_parent2 >= 4){
                                proba_locus = (float)( 1 - (float)(0)/(float)(4) );
                        }
                }

                //--------------------------------------------------------------------
                //we have to check if same allele in parents: (4,1),(4,2),(4,3),(4,4)
                //--------------------------------------------------------------------
                else if (numallelesfound_parent1 >= 4) {
                        if (numallelesfound_parent2 == 1){
                                //since there is always 1 allele missing in parent 1
                                proba_locus = (float)( 1 - (float)(1)/(float)(4) );
                        }
                        else if (numallelesfound_parent2 >= 2){
                                proba_locus = (float)( 1 - (float)(0)/(float)(4) );
                        }
                }
        }


        //--------------------------------------------------------------------
        //--------------------------------------------------------------------
        //3 alleles case
        //--------------------------------------------------------------------
        else if  (numalleles_offspring == 3){
                //--------------------------------------------------------------------
                //simple case since we don't have to check if same allele in parents
                //--------------------------------------------------------------------
                if (numallelesfound_parent1 == 0) {
                        if (numallelesfound_parent2 == 0) proba_locus = (float)( 1 - (float)(4)/(float)(4) );
                        else if (numallelesfound_parent2 == 1){
                                if (numalleles_parent2 >= nballelesinhet) proba_locus = (float)( 1 - (float)(3)/(float)(4) );
                                else proba_locus = (float)( 1 - (float)(2)/(float)(4) );
                        }
                        else if (numallelesfound_parent2 >= 2) proba_locus = (float)( 1 - (float)(2)/(float)(4) );
                }

                //--------------------------------------------------------------------
                //simple case since we don't have to check if same allele in parents
                //--------------------------------------------------------------------
                if (numallelesfound_parent2 == 0) {
                        if (numallelesfound_parent1 == 1){
                                if (numalleles_parent1 >= nballelesinhet) proba_locus = (float)( 1 - (float)(3)/(float)(4) );
                                else proba_locus = (float)( 1 - (float)(2)/(float)(4) );
                        }
                        else if (numallelesfound_parent1 >= 2) proba_locus = (float)( 1 - (float)(2)/(float)(4) );
                }

                //--------------------------------------------------------------------
                //we have to check if same allele in parents: (1,1),(1,2),(1,3),(1,4)
                //--------------------------------------------------------------------
                if (numallelesfound_parent1 == 1) {
                        if (numallelesfound_parent2 == 1){
                                countsameallele = 0;
                                for (int l=0; l<numalleles_offspring; l++){
                                        if ( (countallelesfound_parent1[l] == 1) && (countallelesfound_parent2[l] == 1) ){
                                                countsameallele ++;
                                        }
                                }
                                if (countsameallele > 0) proba_locus = (float)( 1 - (float)(2)/(float)(4) );
                                else{
                                        if ( (numalleles_parent1 >= nballelesinhet)  && (numalleles_parent2 >= nballelesinhet) ) proba_locus = (float)( 1 - (float)(2)/(float)(4) );
                                        else proba_locus = (float)( 1 - (float)(1)/(float)(4) );
                                }
                        }
                        else if (numallelesfound_parent2 == 2){
                                countsameallele = 0;
                                for (int l=0; l<numalleles_offspring; l++){
                                        if ( (countallelesfound_parent1[l] == 1) && (countallelesfound_parent2[l] == 1) ){
                                                countsameallele ++;
                                        }
                                }
                                if (countsameallele > 0) proba_locus = (float)( 1 - (float)(1)/(float)(4) );
                                else {
                                        if (numalleles_parent1 >= nballelesinhet)  proba_locus = (float)( 1 - (float)(1)/(float)(4) );
                                        else proba_locus = (float)( 1 - (float)(0)/(float)(4) );
                                }
                        }
                        else if (numallelesfound_parent2 >= 3){
                                if (numalleles_parent1 >= nballelesinhet)  proba_locus = (float)( 1 - (float)(1)/(float)(4) );
                                else proba_locus = (float)( 1 - (float)(0)/(float)(4) );
                        }
                }

                //--------------------------------------------------------------------
                //we have to check if same allele in parents: (2,1),(2,2),(2,3),(2,4)
                //--------------------------------------------------------------------
                else if (numallelesfound_parent1 == 2) {
                        if (numallelesfound_parent2 == 1){
                                countsameallele = 0;
                                for (int l=0; l<numalleles_offspring; l++){
                                        if ( (countallelesfound_parent1[l] == 1) && (countallelesfound_parent2[l] == 1) ){
                                                countsameallele ++;
                                        }
                                }
                                if (countsameallele > 0) proba_locus = (float)( 1 - (float)(1)/(float)(4) );
                                else{
                                        if (numalleles_parent2 >= nballelesinhet)  proba_locus = (float)( 1 - (float)(1)/(float)(4) );
                                        else proba_locus = (float)( 1 - (float)(0)/(float)(4) );
                                }
                        }
                        else if (numallelesfound_parent2 == 2){
                                countsameallele=0;
                                for (int l=0; l<numalleles_offspring; l++){
                                        if ( (countallelesfound_parent1[l] == 1) && (countallelesfound_parent2[l] == 1) ){
                                                countsameallele ++;
                                        }
                                }
                                if (countsameallele == 2) proba_locus = (float)( 1 - (float)(1)/(float)(4) );
                                else proba_locus = (float)( 1 - (float)(0)/(float)(4) );
                        }
                        else if (numallelesfound_parent2 >= 3){
                                proba_locus = (float)( 1 - (float)(0)/(float)(4) );
                        }
                }

                //--------------------------------------------------------------------
                //we have to check if same allele in parents: (3,1),(3,2),(3,3),(3,4)
                //--------------------------------------------------------------------
                else if (numallelesfound_parent1 >= 3) {
                        if (numallelesfound_parent2 == 1){
                                if (numalleles_parent2 >= nballelesinhet)  proba_locus = (float)( 1 - (float)(1)/(float)(4) );
                                else proba_locus = (float)( 1 - (float)(0)/(float)(4) );
                        }
                        else if (numallelesfound_parent2 >= 2){
                                proba_locus = (float)( 1 - (float)(0)/(float)(4) );
                        }
                }
        }


        //--------------------------------------------------------------------
        //--------------------------------------------------------------------
        //2 alleles case
        //--------------------------------------------------------------------
        else if  (numalleles_offspring == 2){
                //--------------------------------------------------------------------
                //simple case since we don't have to check if same allele in parents
                //--------------------------------------------------------------------
                if (numallelesfound_parent1 == 0) {
                        if (numallelesfound_parent2 == 0) proba_locus = (float)( 1 - (float)(4)/(float)(4) );
                        else if (numallelesfound_parent2 == 1){
                                if (numalleles_parent2 >= nballelesinhet) proba_locus = (float)( 1 - (float)(3)/(float)(4) );
                                else proba_locus = (float)( 1 - (float)(2)/(float)(4) );
                        }
                        else if (numallelesfound_parent2 >= 2) proba_locus = (float)( 1 - (float)(2)/(float)(4) );
                }

                //--------------------------------------------------------------------
                //simple case since we don't have to check if same allele in parents
                //--------------------------------------------------------------------
                else if (numallelesfound_parent2 == 0) {
                        if (numallelesfound_parent1 == 1){
                                if (numalleles_parent1 >= nballelesinhet) proba_locus = (float)( 1 - (float)(3)/(float)(4) );
                                else proba_locus = (float)( 1 - (float)(2)/(float)(4) );
                        }
                        else if (numallelesfound_parent1 >= 2) proba_locus = (float)( 1 - (float)(2)/(float)(4) );
                }

                //--------------------------------------------------------------------
                //we have to check if same allele in parents: (1,1),(1,2),(1,3),(1,4)
                //--------------------------------------------------------------------
                else if (numallelesfound_parent1 == 1) {
                        if (numallelesfound_parent2 == 1){
                                countsameallele = 0;
                                for (int l=0; l<numalleles_offspring; l++){
                                        if ( (countallelesfound_parent1[l] == 1) && (countallelesfound_parent2[l] == 1) ){
                                                countsameallele ++;
                                        }
                                }
                                if (countsameallele > 0){
                                        if ( (numalleles_parent1 >= nballelesinhet) && (numalleles_parent2 >= nballelesinhet) ) proba_locus = (float)( 1 - (float)(2)/(float)(4) );
                                        else  proba_locus = (float)( 1 - (float)(1)/(float)(4) );
                                }
                                else{
                                        if (numalleles_parent1 >= nballelesinhet){
                                                if (numalleles_parent2 >= nballelesinhet) proba_locus = (float)( 1 - (float)(2)/(float)(4) );
                                                else proba_locus = (float)( 1 - (float)(1)/(float)(4) );
                                        }
                                        else{
                                                if (numalleles_parent2 >= nballelesinhet) proba_locus = (float)( 1 - (float)(1)/(float)(4) );
                                                else proba_locus = (float)( 1 - (float)(0)/(float)(4) );
                                        }
                                }
                        }
                        else if (numallelesfound_parent2 >= 2){
                                if (numalleles_parent1 >= nballelesinhet)   proba_locus = (float)( 1 - (float)(1)/(float)(4) );
                                else proba_locus = (float)( 1 - (float)(0)/(float)(4) );
                        }
                }

                //--------------------------------------------------------------------
                //we have to check if same allele in parents: (2,1),(2,2),(2,3),(2,4)
                //--------------------------------------------------------------------
                else if (numallelesfound_parent1 == 2) {
                        if (numallelesfound_parent2 == 1){
                                if (numalleles_parent2 >= nballelesinhet)  proba_locus = (float)( 1 - (float)(1)/(float)(4) );
                                else proba_locus = (float)( 1 - (float)(0)/(float)(4) );
                        }
                        else if (numallelesfound_parent2 >= 2){
                                proba_locus = (float)( 1 - (float)(0)/(float)(4) );
                        }
                }
        }


        //--------------------------------------------------------------------
        //--------------------------------------------------------------------
        //1 alleles case
        //--------------------------------------------------------------------
        else if  (numalleles_offspring == 1){
                //--------------------------------------------------------------------
                //simple case since we don't have to check if same allele in parents
                //--------------------------------------------------------------------
                if (numallelesfound_parent1 == 0) {
                        if (numallelesfound_parent2 == 0) proba_locus = (float)( 1 - (float)(4)/(float)(4) );
                        else if (numallelesfound_parent2 >= 1){
                                if (numalleles_parent2 >= nballelesinhet) proba_locus = (float)( 1 - (float)(3)/(float)(4) );
                                else proba_locus = (float)( 1 - (float)(2)/(float)(4) );
                        }
                }

                //--------------------------------------------------------------------
                //simple case since we don't have to check if same allele in parents
                //--------------------------------------------------------------------
                else if (numallelesfound_parent2 == 0) {
                        if (numallelesfound_parent1 == 1){
                                if (numalleles_parent1 >= nballelesinhet) proba_locus = (float)( 1 - (float)(3)/(float)(4) );
                                else proba_locus = (float)( 1 - (float)(2)/(float)(4) );
                        }
                }

                else if ( (numallelesfound_parent1 == 1) && (numallelesfound_parent1 == 1) ){
                        if (numalleles_parent1 >= nballelesinhet) {
                                if (numalleles_parent2 >= nballelesinhet) proba_locus = (float)( 1 - (float)(2)/(float)(4) );
                                else  proba_locus = (float)( 1 - (float)(1)/(float)(4) );
                        }
                        else{
                                if (numalleles_parent2 >= nballelesinhet) proba_locus = (float)( 1 - (float)(1)/(float)(4) );
                                else  proba_locus = (float)( 1 - (float)(0)/(float)(4) );
                        }
                }

        }

        return proba_locus;
}

/* ------------------------------------------------------------- */
/* Identify parents for each observed offspring */
/* ------------------------------------------------------------- */
int
identifyparents(int realind, int id_offspring, int output_probas){
        float proba_locus;
	float sum_proba;
	float average_proba;
        int numpossibleparentpairs;
        int numparentpairs_highproba;
        int numrealparentpairs;
        int numrealparentpairslowproba;
        int numrealparentpairshighproba;
        int numalleles_offspring;
        int numalleles_parent1;
        int numalleles_parent2;
        int num_usable_loci;
        int numallelesfound_parent1;
        int numallelesfound_parent2;
        int countallelesfound_parent1[10];
        int countallelesfound_parent2[10];
        std::string namefile_proba;
        std::string string_id_offspring;
        std::ofstream ProbaParents;


        std::ofstream tmpfile_out("tmp");
        tmpfile_out << id_offspring;

        tmpfile_out.close();

        std::ifstream tmpfile_in("tmp");
        tmpfile_in >> string_id_offspring;

        tmpfile_in.close();


	std::ofstream IdParents("IdentifiedParents.txt",std::ios_base::app);
	IdParents << "------------------\n";

        if (realind) IdParents << "Identified parents pairs for observed offspring " << Offspring[id_offspring].nameInd << " \n";
        else{
                IdParents << "Identified parents pairs for virtual offspring " << id_offspring << " \n";
                IdParents << "parent pair: " << Parents[VirtOffspring[id_offspring].id_father].nameInd << " " << Parents[VirtOffspring[id_offspring].id_mother].nameInd << " \n";
        }

        if (output_probas){
                if (realind) namefile_proba = "ProbabilityParents_" + Offspring[id_offspring].nameInd + ".txt";
                else  namefile_proba = "ProbabilityParents_" + string_id_offspring + ".txt";
                ProbaParents.open(namefile_proba.c_str());
 	        ProbaParents << "------------------\n";
	        if (realind) ProbaParents << "Probability of parents pairs for observed offspring " << Offspring[id_offspring].nameInd << " \n";
                else ProbaParents << "Probability of parents pairs for virtual offspring " << id_offspring << " \n";
        }

        std::ofstream logfile("logfile.txt",std::ios_base::app);
        if (output_p_logfile){
	        logfile << "------------------\n";
	        logfile << "------------------\n";
	        if (realind) logfile << "Computation of probability of parents pairs for observed offspring " << Offspring[id_offspring].nameInd << " \n";
                else logfile << "Computation of probability of parents pairs for virtual offspring " << id_offspring << " \n";
        }

        numpossibleparentpairs = 0;
        numparentpairs_highproba = 0;
        numrealparentpairs = 0;
        numrealparentpairslowproba = 0;
        numrealparentpairshighproba = 0;
        for (int i=0; i<numparents; i++){
		for (int j=i+1; j<numparents; j++){
			if ( ( (Parents[i].sex == 'M') && ( (Parents[j].sex=='F') || (Parents[j].sex=='U') ) )
				|| ( (Parents[i].sex == 'F') && ( (Parents[j].sex=='M') || (Parents[j].sex=='U') ) )
				|| ( (Parents[i].sex == 'U') && (Parents[j].sex == 'U')) ){

                                numpossibleparentpairs ++;
                                if (output_p_logfile){
                                        logfile << Parents[i].nameInd << " (" << Parents[i].sex << ") - "
                                                << Parents[j].nameInd << " (" << Parents[j].sex << ")\n";
                                }

                                sum_proba = 0;
                                num_usable_loci = 0;
				for (int k=0; k<numloci; k++){
                                        if (realind) numalleles_offspring = Offspring[id_offspring].numallread[k];
                                        else numalleles_offspring = 4;
                                        numalleles_parent1 = Parents[i].numallread[k];
                                        numalleles_parent2 = Parents[j].numallread[k];

                                        numallelesfound_parent1=0;
                                        numallelesfound_parent2=0;
                                        for (int l=0; l<numalleles_offspring; l++){
                                                if (!realind){
                                                        if (Offspring[id_offspring].phenotypes[k][l]==0) numalleles_offspring--;
                                                }
                                                countallelesfound_parent1[l]=0;
                                                countallelesfound_parent2[l]=0;

                                                for (int m=0; m<numalleles_parent1; m++){
                                                        if (realind){
                                                                if (Offspring[id_offspring].phenotypes[k][l]==Parents[i].phenotypes[k][m]){
                                                                        numallelesfound_parent1++;
                                                                        countallelesfound_parent1[l]++;
                                                                }
                                                        }
                                                        else{
                                                                if (VirtOffspring[id_offspring].genotypes[k][l]==Parents[i].phenotypes[k][m]){
                                                                        numallelesfound_parent1++;
                                                                        countallelesfound_parent1[l]++;
                                                                }
                                                        }
                                                }
                                                for (int m=0; m<numalleles_parent2; m++){
                                                        if (realind){
                                                                if (Offspring[id_offspring].phenotypes[k][l]==Parents[j].phenotypes[k][m]){
                                                                        numallelesfound_parent2++;
                                                                        countallelesfound_parent2[l]++;
                                                                }
                                                        }
                                                        else{
                                                               if (VirtOffspring[id_offspring].genotypes[k][l]==Parents[j].phenotypes[k][m]){
                                                                        numallelesfound_parent2++;
                                                                        countallelesfound_parent2[l]++;
                                                                }
                                                        }
                                                }
                                        }
                                        if (realind){
                                                if ( (numalleles_offspring > 0) && (numalleles_parent1 > 0) && (numalleles_parent2 > 0) ){
                                                        //only consider loci for which we observed alleles for offpring, parent1 and parent2
                                                        proba_locus = computeproba(numalleles_offspring,numalleles_parent1,numallelesfound_parent1,countallelesfound_parent1,numalleles_parent2,numallelesfound_parent2,countallelesfound_parent2,4);
                                                        sum_proba = sum_proba + proba_locus;
                                                        num_usable_loci ++;
                                                }
                                        }
                                        else{
                                                if ( (numalleles_parent1 > 0) && (numalleles_parent2 > 0) ){
                                                        //only consider loci for which we observed alleles for parent1 and parent2
                                                        proba_locus = computeproba(numalleles_offspring,numalleles_parent1,numallelesfound_parent1,countallelesfound_parent1,numalleles_parent2,numallelesfound_parent2,countallelesfound_parent2,4);
                                                        sum_proba = sum_proba + proba_locus;
                                                        num_usable_loci ++;
                                                }
                                        }


                                        if (output_p_logfile){
                                                logfile << "num allele offspring: "
                                                        <<  numalleles_offspring << ": ";
                                                if (realind){
                                                        for (int l=0; l<numalleles_offspring; l++)  logfile <<  Offspring[id_offspring].phenotypes[k][l] << " ";
                                                }
                                                else{
                                                        for (int l=0; l<numalleles_offspring; l++)  logfile <<  VirtOffspring[id_offspring].genotypes[k][l] << " ";
                                                }
                                                logfile << "\tnumalleles_parent1: "
                                                        << numalleles_parent1 << ": ";
                                                for (int m=0; m<numalleles_parent1; m++) logfile << Parents[i].phenotypes[k][m] << " ";
                                                logfile       << "\tnumallelesfound_parent1: "
                                                        << numallelesfound_parent1
                                                        << "\tnumalleles_parent2: "
                                                        << numalleles_parent2 << ": ";
                                                for (int m=0; m<numalleles_parent2; m++) logfile << Parents[j].phenotypes[k][m] << " ";
                                                logfile       << "\tnumallelesfound_parent2: "
                                                        << numallelesfound_parent2
                                                        << "\tproba: "
                                                        << proba_locus
                                                        << "\tsum_proba: "
                                                        << sum_proba << "\n";
                                        }
				}

                                if (num_usable_loci){
                                        average_proba = sum_proba/num_usable_loci;
                                }
                                else{
                                        average_proba = -1;
                                }
                                if (average_proba >= proba_threshold){
                                        numparentpairs_highproba ++;
                                        if (realind) {
                                                IdParents << "Identified parents " << Parents[i].nameInd << " (" << Parents[i].sex << ") - "
                                                        << Parents[j].nameInd << " (" << Parents[j].sex << ")\t" << average_proba << "\n";
                                        }
                                        else{
                                                IdParents << "Identified parents " << Parents[i].nameInd << " (" << Parents[i].sex << ") - "
                                                        << Parents[j].nameInd << " (" << Parents[j].sex << ")\t" << average_proba;
                                                if ( (i == VirtOffspring[id_offspring].id_father) && (j == VirtOffspring[id_offspring].id_mother) )  IdParents << " <- PARENT PAIR !!";
                                                if ( (i == VirtOffspring[id_offspring].id_mother) && (j == VirtOffspring[id_offspring].id_father) )  IdParents << " <- PARENT PAIR !!";
                                                IdParents <<  "\n";

                                        }
                                }
                                if (realind) {
                                        if (output_probas) ProbaParents << Parents[i].nameInd << " (" << Parents[i].sex << ") - "
                                                << Parents[j].nameInd << " (" << Parents[j].sex << ")\t" << average_proba << "\n";
                                }
                                else{
                                        if (output_probas) ProbaParents << Parents[i].nameInd << " (" << Parents[i].sex << ") - "
                                                << Parents[j].nameInd << " (" << Parents[j].sex << ")\t" << average_proba;
                                        if ( (i == VirtOffspring[id_offspring].id_father) && (j == VirtOffspring[id_offspring].id_mother) ){
                                                if (output_probas) ProbaParents << " <- PARENT PAIR !!";
                                                numrealparentpairs ++;

                                                if (average_proba < proba_threshold) numrealparentpairslowproba ++;
                                                else numrealparentpairshighproba++;
                                        }
                                        if ( (i == VirtOffspring[id_offspring].id_mother) && (j == VirtOffspring[id_offspring].id_father) ){
                                                if (output_probas) ProbaParents << " <- PARENT PAIR !!";
                                                numrealparentpairs ++;

                                                if (average_proba < proba_threshold) numrealparentpairslowproba ++;
                                                else numrealparentpairshighproba++;
                                        }
                                        if (output_probas) ProbaParents <<  "\n";
                               }
			}

		}
	}

	IdParents.close();
	if (output_probas) ProbaParents.close();
        logfile.close();

	std::ofstream VirtualOffspring_infos("VirtualOffspring_infos.txt",std::ios_base::app);
        if (!realind){
                VirtualOffspring_infos << id_offspring << "\t";
                VirtualOffspring_infos << numpossibleparentpairs << "\t";
                VirtualOffspring_infos << numparentpairs_highproba << "\t";
                VirtualOffspring_infos << numrealparentpairs << "\t";
                VirtualOffspring_infos << numrealparentpairslowproba << "\t";
                VirtualOffspring_infos << numrealparentpairshighproba << "\n";
        }
        VirtualOffspring_infos.close();

	return 1;

}

/* ------------------------------------------------------------- */
/* Identify grand parents for each observed offspring */
/* ------------------------------------------------------------- */

int
identifygrandparents(int realind, int id_ind, int output_probas){
        int idmales[100];
        int idfemales[100];
        float proba_locus;
	float sum_proba;
	float average_proba;
        int numpossiblecombinations;
        int numcombinationshighproba;
        int numfalsecombinationsrealgp;
        int numrealcombinations;
        int numrealcombinationslowproba;
        int numrealcombinationshighproba;
        int numalleles_ind;
        int newallele;
        int phenotypes_parentpairs1[20];
        int phenotypes_parentpairs2[20];
        int numalleles_parentpairs1;
        int numalleles_parentpairs2;
        int num_usable_loci;
        int numallelesfound_parentpairs1;
        int numallelesfound_parentpairs2;
        int countallelesfound_parentpairs1[10];
        int countallelesfound_parentpairs2[10];
        std::string namefile_proba;
        std::string string_id_ind;
        std::ofstream ProbaGrandparents;
        

        std::ofstream tmpfile_out("tmp");
        tmpfile_out << id_ind;

        tmpfile_out.close();

        std::ifstream tmpfile_in("tmp");
        tmpfile_in >> string_id_ind;

        tmpfile_in.close();


	std::ofstream IdGrandparents("IdentifiedGrandparents.txt",std::ios_base::app);
	IdGrandparents << "------------------\n";
        if (realind) IdGrandparents << "Identified grandparents for observed grandchildren " << Offspring[id_ind].nameInd << " \n";
        else{
                IdGrandparents << "Identified grandparents for virtual grandchildren " << id_ind << " \n";
                IdGrandparents  << "grandparents pair 1: " << Parents[VirtGrandchildren[id_ind].id_GFP].nameInd << " " << Parents[VirtGrandchildren[id_ind].id_GMP].nameInd << " "
                                << "grandparents pair 2: " << Parents[VirtGrandchildren[id_ind].id_GFM].nameInd << " " << Parents[VirtGrandchildren[id_ind].id_GMM].nameInd << " \n";
        }


        if (output_probas){
                if (realind) namefile_proba = "ProbabilityGrandParents_" + Offspring[id_ind].nameInd + ".txt";
                else  namefile_proba = "ProbabilityGrandParents_" + string_id_ind + ".txt";
                ProbaGrandparents.open(namefile_proba.c_str());
	        ProbaGrandparents << "------------------\n";
	        if (realind) ProbaGrandparents << "Probability of grandparents for observed grandchildren " << Offspring[id_ind].nameInd << " \n";
                else ProbaGrandparents << "Probability of grandparents for virtual grandchildren " << id_ind << " \n";
        }

        std::ofstream logfile("logfile.txt",std::ios_base::app);
        if (output_p_logfile){
	        logfile << "------------------\n";
	        logfile << "------------------\n";
	        if (realind) logfile << "Computation of probability of grandparents pairs for observed grandchildren " << Offspring[id_ind].nameInd << " \n";
                else logfile << "Computation of probability of grandparents pairs for virtual grandchildren " << id_ind << " \n";
        }


        int nummales = 0;
        int numfemales = 0;
        for (int i=0; i<numparents; i++){
                if (Parents[i].sex == 'M'){
                        idmales[nummales]=i;
                        nummales++;
                }
                if (Parents[i].sex == 'U'){
                        idmales[nummales]=i;
                        nummales++;
                }
                 if (Parents[i].sex == 'F'){
                        idfemales[numfemales]=i;
                        numfemales++;
                }
                if (Parents[i].sex == 'U'){
                        idfemales[numfemales]=i;
                        numfemales++;
                }
        }

        numpossiblecombinations =  nummales*numfemales*nummales*numfemales;
        numcombinationshighproba = 0;
        numfalsecombinationsrealgp = 0;
        numrealcombinations = 0;
        numrealcombinationslowproba = 0;
        numrealcombinationshighproba = 0;

	for (int i=0; i<nummales; i++){
		for (int j=0; j<numfemales; j++){
                        for (int k=0; k<nummales; k++){
		                for (int l=0; l<numfemales; l++){

                                        if (output_p_logfile){
                                                logfile << " [ " << Parents[idmales[i]].nameInd << " (" << Parents[idmales[i]].sex << ") - "
                                                        << Parents[idfemales[j]].nameInd << " (" << Parents[idfemales[j]].sex << ") ] [ "
                                                        << Parents[idmales[k]].nameInd << " (" << Parents[idmales[k]].sex << ") - "
                                                        << Parents[idfemales[l]].nameInd << " (" << Parents[idfemales[l]].sex << ") ]\n";
                                        }

                                        sum_proba = 0;
                                        num_usable_loci = 0;
				        for (int m=0; m<numloci; m++){

                                                //build gene pool of 1st set of grand-parents
                                                numalleles_parentpairs1 = 0;
                                                for (int n=0; n<Parents[idmales[i]].numallread[m]; n++){
                                                        newallele = 1;
                                                        for (int o=0; o<numalleles_parentpairs1; o++){
                                                                if  (Parents[idmales[i]].phenotypes[m][n] == phenotypes_parentpairs1[o]) newallele = 0;
                                                        }
                                                        if (newallele){
                                                                 phenotypes_parentpairs1[numalleles_parentpairs1] = Parents[idmales[i]].phenotypes[m][n];
                                                                 numalleles_parentpairs1 ++;
                                                        }
                                                 }
                                                for (int n=0; n<Parents[idfemales[j]].numallread[m]; n++){
                                                        newallele = 1;
                                                        for (int o=0; o<numalleles_parentpairs1; o++){
                                                                if  (Parents[idfemales[j]].phenotypes[m][n] == phenotypes_parentpairs1[o]) newallele = 0;
                                                        }
                                                        if (newallele){
                                                                 phenotypes_parentpairs1[numalleles_parentpairs1] = Parents[idfemales[j]].phenotypes[m][n];
                                                                 numalleles_parentpairs1 ++;
                                                        }
                                                }

                                                //build gene pool of 2nd set of grand-parents
                                                numalleles_parentpairs2 = 0;
                                                for (int n=0; n<Parents[idmales[k]].numallread[m]; n++){
                                                        newallele = 1;
                                                        for (int o=0; o<numalleles_parentpairs2; o++){
                                                                if  (Parents[idmales[k]].phenotypes[m][n] == phenotypes_parentpairs2[o]) newallele = 0;
                                                        }
                                                        if (newallele){
                                                                 phenotypes_parentpairs2[numalleles_parentpairs2] = Parents[idmales[k]].phenotypes[m][n];
                                                                 numalleles_parentpairs2 ++;
                                                        }
                                                 }
                                                for (int n=0; n<Parents[idfemales[l]].numallread[m]; n++){
                                                        newallele = 1;
                                                        for (int o=0; o<numalleles_parentpairs2; o++){
                                                                if  (Parents[idfemales[l]].phenotypes[m][n] == phenotypes_parentpairs2[o]) newallele = 0;
                                                        }
                                                        if (newallele){
                                                                 phenotypes_parentpairs2[numalleles_parentpairs2] = Parents[idfemales[l]].phenotypes[m][n];
                                                                 numalleles_parentpairs2 ++;
                                                        }
                                                }

                                                if (realind) numalleles_ind = Offspring[id_ind].numallread[m];
                                                else  numalleles_ind = 4;

                                                numallelesfound_parentpairs1=0;
                                                numallelesfound_parentpairs2=0;
                                                for (int nao=0; nao<numalleles_ind; nao++){
                                                        countallelesfound_parentpairs1[nao]=0;
                                                        countallelesfound_parentpairs2[nao]=0;

                                                        for (int nup1=0; nup1<numalleles_parentpairs1; nup1++){
                                                                if (realind){
                                                                        if (Offspring[id_ind].phenotypes[m][nao]==phenotypes_parentpairs1[nup1]){
                                                                                numallelesfound_parentpairs1++;
                                                                                countallelesfound_parentpairs1[nao]++;
                                                                        }
                                                                }
                                                                else{
                                                                        if (VirtGrandchildren[id_ind].genotypes[m][nao]==phenotypes_parentpairs1[nup1]){
                                                                                numallelesfound_parentpairs1++;
                                                                                countallelesfound_parentpairs1[nao]++;
                                                                        }
                                                                }
                                                        }
                                                        for (int nup2=0; nup2<numalleles_parentpairs2; nup2++){
                                                                if (realind){
                                                                        if (Offspring[id_ind].phenotypes[m][nao]==phenotypes_parentpairs2[nup2]){
                                                                                numallelesfound_parentpairs2++;
                                                                                countallelesfound_parentpairs2[nao]++;
                                                                        }
                                                                }
                                                                else{
                                                                       if (VirtGrandchildren[id_ind].genotypes[m][nao]==phenotypes_parentpairs2[nup2]){
                                                                                numallelesfound_parentpairs2++;
                                                                                countallelesfound_parentpairs2[nao]++;
                                                                        }
                                                                }
                                                        }
                                                }

                                                if (realind){
                                                        if ( (Offspring[id_ind].numallread[m] > 0) && (Parents[idmales[i]].numallread[m] > 0) & (Parents[idfemales[j]].numallread[m] > 0) & (Parents[idmales[k]].numallread[m] > 0) && (Parents[idfemales[l]].numallread[m] > 0) ){
                                                                //only consider loci for which we observed alleles for offpring, parent1 and parent2
                                                                proba_locus = computeproba(numalleles_ind,numalleles_parentpairs1,numallelesfound_parentpairs1,countallelesfound_parentpairs1,numalleles_parentpairs2,numallelesfound_parentpairs2,countallelesfound_parentpairs2,8);
                                                                sum_proba = sum_proba + proba_locus;
                                                                num_usable_loci ++;
                                                        }
                                                }
                                                else{
                                                        if ( (Parents[idmales[i]].numallread[m] > 0) && (Parents[idfemales[j]].numallread[m] > 0) && (Parents[idmales[k]].numallread[m] > 0) && (Parents[idfemales[l]].numallread[m] > 0) ){
                                                                //only consider loci for which we observed alleles for offpring, parent1 and parent2
                                                                proba_locus = computeproba(numalleles_ind,numalleles_parentpairs1,numallelesfound_parentpairs1,countallelesfound_parentpairs1,numalleles_parentpairs2,numallelesfound_parentpairs2,countallelesfound_parentpairs2,8);
                                                                sum_proba = sum_proba + proba_locus;
                                                                num_usable_loci ++;
                                                        }
                                                }

                                                if (output_p_logfile){
                                                        logfile << "num allele ind: "
                                                                <<  numalleles_ind << ": ";
                                                        if (realind){
                                                                for (int nao=0; nao<numalleles_ind; nao++)  logfile <<  Offspring[id_ind].phenotypes[m][nao] << " ";
                                                        }
                                                        else{
                                                                for (int nao=0; nao<4; nao++)  logfile <<  VirtGrandchildren[id_ind].genotypes[m][nao] << " ";
                                                        }
                                                        logfile << "\tnumalleles_parentpairs1: "
                                                                << numalleles_parentpairs1 << ": ";
                                                        for (int nup1=0; nup1<numalleles_parentpairs1; nup1++) logfile << phenotypes_parentpairs1[nup1] << " ";
                                                        logfile       << "\tnumallelesfound_parentpairs1: "
                                                                << numallelesfound_parentpairs1
                                                                << "\tnumalleles_parentpairs2: "
                                                        << numalleles_parentpairs2 << ": ";
                                                        for (int nup2=0; nup2<numalleles_parentpairs2; nup2++) logfile << phenotypes_parentpairs2[nup2] << " ";
                                                        logfile       << "\tnumallelesfound_parentpairs2: "
                                                                << numallelesfound_parentpairs2
                                                                << "\tproba: "
                                                                << proba_locus
                                                                << "\tsum_proba: "
                                                                << sum_proba << "\n";
                                                }
				        }

                                        if (num_usable_loci){
                                                average_proba = sum_proba/num_usable_loci;
                                        }
                                        else{
                                                average_proba = -1;
                                        }
                                        if (average_proba >= proba_threshold){
                                                numcombinationshighproba ++;
                                                if (realind) {
                                                        IdGrandparents << "Identified grandparents " << Parents[idmales[i]].nameInd << " (" << Parents[idmales[i]].sex << ") - "
                                                                << Parents[idfemales[j]].nameInd << " (" << Parents[idfemales[j]].sex << ") - "
                                                                << Parents[idmales[k]].nameInd << " (" << Parents[idmales[k]].sex << ") - "
                                                                << Parents[idfemales[l]].nameInd << " (" << Parents[idfemales[l]].sex << ")\t" << average_proba << "\n";
                                                }
                                                else{
                                                        IdGrandparents << "Identified grandparents " << Parents[idmales[i]].nameInd << " (" << Parents[idmales[i]].sex << ") - "
                                                                << Parents[idfemales[j]].nameInd << " (" << Parents[idfemales[j]].sex << ") - "
                                                                << Parents[idmales[k]].nameInd << " (" << Parents[idmales[k]].sex << ") - "
                                                                << Parents[idfemales[l]].nameInd << " (" << Parents[idfemales[l]].sex << ")\t" << average_proba;

                                                        if ( idmales[i] == VirtGrandchildren[id_ind].id_GFP ){
                                                                if ( idfemales[j] == VirtGrandchildren[id_ind].id_GMP ){
                                                                        if ( idmales[k] == VirtGrandchildren[id_ind].id_GFM ){
                                                                                if ( idfemales[l] == VirtGrandchildren[id_ind].id_GMM ){
                                                                                        IdGrandparents  << " <- GRAND-PARENTs COMBINATION !!";
                                                                                }
                                                                        }
                                                                }
                                                        }
                                                       if ( idmales[i] == VirtGrandchildren[id_ind].id_GFM ){
                                                                if ( idfemales[j] == VirtGrandchildren[id_ind].id_GMM ){
                                                                        if ( idmales[k] == VirtGrandchildren[id_ind].id_GFP ){
                                                                                if ( idfemales[l] == VirtGrandchildren[id_ind].id_GMP ){
                                                                                        IdGrandparents  << " <- GRAND-PARENTs COMBINATION !!";
                                                                                }
                                                                        }
                                                                }
                                                        }
                                                       if ( idmales[i] == VirtGrandchildren[id_ind].id_GFP ){
                                                                if ( idfemales[j] == VirtGrandchildren[id_ind].id_GMM ){
                                                                        if ( idmales[k] == VirtGrandchildren[id_ind].id_GFM ){
                                                                                if ( idfemales[l] == VirtGrandchildren[id_ind].id_GMP ){
                                                                                        numfalsecombinationsrealgp++;;
                                                                                }
                                                                        }
                                                                }
                                                        }
                                                         if ( idmales[i] == VirtGrandchildren[id_ind].id_GFM ){
                                                                if ( idfemales[j] == VirtGrandchildren[id_ind].id_GMP ){
                                                                        if ( idmales[k] == VirtGrandchildren[id_ind].id_GFP ){
                                                                                if ( idfemales[l] == VirtGrandchildren[id_ind].id_GMM ){
                                                                                        numfalsecombinationsrealgp++;
                                                                                }
                                                                        }
                                                                }
                                                        }
                                                        IdGrandparents <<  "\n";


                                                }
                                        }
                                        if (realind) {
                                                if (output_probas) ProbaGrandparents << "[ " << Parents[idmales[i]].nameInd << " (" << Parents[idmales[i]].sex << ") - "
                                                        << Parents[idfemales[j]].nameInd << " (" << Parents[idfemales[j]].sex << ") ] - [ "
                                                        << Parents[idmales[k]].nameInd << " (" << Parents[idmales[k]].sex << ") - "
                                                        << Parents[idfemales[l]].nameInd << " (" << Parents[idfemales[l]].sex << ") ]\t" << average_proba << "\n";
                                        }
                                        else{
                                                if (output_probas) ProbaGrandparents << "[ " << Parents[idmales[i]].nameInd << " (" << Parents[idmales[i]].sex << ") - "
                                                        << Parents[idfemales[j]].nameInd << " (" << Parents[idfemales[j]].sex << ") ] - [ "
                                                        << Parents[idmales[k]].nameInd << " (" << Parents[idmales[k]].sex << ") - "
                                                        << Parents[idfemales[l]].nameInd << " (" << Parents[idfemales[l]].sex << ") ]\t" << average_proba;

                                                if ( idmales[i] == VirtGrandchildren[id_ind].id_GFP ){
                                                        if ( idfemales[j] == VirtGrandchildren[id_ind].id_GMP ){
                                                                if ( idmales[k] == VirtGrandchildren[id_ind].id_GFM ){
                                                                        if ( idfemales[l] == VirtGrandchildren[id_ind].id_GMM ){
                                                                                if (output_probas) ProbaGrandparents  << " <- GRAND-PARENTs COMBINATION !!";
                                                                                numrealcombinations ++;

                                                                                if (average_proba < proba_threshold) numrealcombinationslowproba ++;
                                                                                else numrealcombinationshighproba++;
                                                                        }
                                                                }
                                                        }
                                                }
                                                if ( idmales[i] == VirtGrandchildren[id_ind].id_GFM ){
                                                        if ( idfemales[j] == VirtGrandchildren[id_ind].id_GMM ){
                                                                if ( idmales[k] == VirtGrandchildren[id_ind].id_GFP ){
                                                                        if ( idfemales[l] == VirtGrandchildren[id_ind].id_GMP ){
                                                                                if (output_probas) ProbaGrandparents  << " <- GRAND-PARENTs COMBINATION !!";
                                                                                numrealcombinations ++;

                                                                                if (average_proba < proba_threshold) numrealcombinationslowproba ++;
                                                                                else numrealcombinationshighproba++;
                                                                        }
                                                                }
                                                        }
                                                }
                                                if (output_probas) ProbaGrandparents <<  "\n";
                                        }
                                }
			}

		}
	}


	IdGrandparents.close();
	if (output_probas) ProbaGrandparents.close();
        logfile.close();

        std::ofstream VirtualGrandchildren_infos("VirtualGrandchildren_infos.txt",std::ios_base::app);
        if (!realind){
                VirtualGrandchildren_infos << id_ind << "\t";
                VirtualGrandchildren_infos << numpossiblecombinations << "\t";
                VirtualGrandchildren_infos << numcombinationshighproba << "\t";
                VirtualGrandchildren_infos << numfalsecombinationsrealgp << "\t";
                VirtualGrandchildren_infos << numrealcombinations << "\t";
                VirtualGrandchildren_infos << numrealcombinationslowproba << "\t";
                VirtualGrandchildren_infos << numrealcombinationshighproba << "\n";
        }
        VirtualGrandchildren_infos.close();

	return 1;

}


/* ------------------------------------------------------------- */
/* Create virtual offspring */
/* ------------------------------------------------------------- */

int
createvirtoffspring(char *x){
        int idmales[100];
        int idfemales[100];
	int currvirtoffspring;
	int random_M,random_F;
	int randomnb1,randomnb2;
	int dummynb;
        int numalleles;
        int poolalleles[20];
        int numalleles_virt;
        int numdiffalleles;
        int diffalleles[4];
        int newallele;


	//std::cout << "Number of virtual offspring to create ?\n";
	//std::cin >> numvirtoffspring;
        //for debug
        numvirtoffspring = atoi(x);

        int nummales = 0;
        int numfemales = 0;
        for (int i=0; i<numparents; i++){
                if (Parents[i].sex == 'M'){
                        idmales[nummales]=i;
                        nummales++;
                }
                if (Parents[i].sex == 'U'){
                        idmales[nummales]=i;
                        nummales++;
                }
                 if (Parents[i].sex == 'F'){
                        idfemales[numfemales]=i;
                        numfemales++;
                }
                if (Parents[i].sex == 'U'){
                        idfemales[numfemales]=i;
                        numfemales++;
                }
        }

        //for debug
        //std::ofstream tmpfile("tmp_virt");
        //tmpfile << "nummales: " << nummales << "\tnumfemales: " << numfemales << "\n";
        
        currvirtoffspring = 0;
        while ( currvirtoffspring < numvirtoffspring ){

                //choose at random combination of grandparents
                random_M = rand() % nummales;
                random_F = rand() % numfemales;
                VirtOffspring[currvirtoffspring].id_father = idmales[random_M];
                VirtOffspring[currvirtoffspring].id_mother = idfemales[random_F];

                //tmpfile << "currvirtoffspring: " << currvirtoffspring << "\trandom_M: " << random_M << "\trandom_F: " << random_F << "\n";
                //tmpfile << "currvirtoffspring: " << currvirtoffspring << "\tid_M: " << Parents[idmales[random_M]].nameInd << "\tid_F: " << Parents[idfemales[random_F]].nameInd << "\n";

                for (int l=0; l<numloci; l++){
                        //tmpfile << "locus: " << l << "\n";

                        //create pool of alleles for parent in which we sample twice
                        numalleles = 0;
                        for (int m=0; m<Parents[idmales[random_M]].numpossiblegenotypes[l]; m++){
                                for (int n=0; n<4; n++){
                                        //tmpfile << Parents[idmales[random_M]].genotypes[l][m][n] << "\t";
                                        poolalleles[numalleles] = Parents[idmales[random_M]].genotypes[l][m][n];
                                        numalleles ++;
                                }
                        }

                        //tmpfile << "\n";
                        if (numalleles){
                                randomnb1=rand() % numalleles;
                                VirtOffspring[currvirtoffspring].genotypes[l][0]=poolalleles[randomnb1];
                                randomnb2=rand() % numalleles;
                                if (randomnb2 == randomnb1){
                                        while ( randomnb2 == randomnb1 ){
                                                randomnb2=rand() % numalleles;
                                        }
                                }
                                VirtOffspring[currvirtoffspring].genotypes[l][1]=poolalleles[randomnb2];
                                //tmpfile << "numalleles: " << numalleles << "\trandomnb1: " << randomnb1 << "\trandomnb2: " << randomnb2  << "\n";
                        }
                        else{
                                VirtOffspring[currvirtoffspring].genotypes[l][0]=0;
                                VirtOffspring[currvirtoffspring].genotypes[l][1]=0;
                        }

                        //create pool of alleles for parent in which we sample twice
                        numalleles = 0;
                        for (int m=0; m<Parents[idfemales[random_F]].numpossiblegenotypes[l]; m++){
                                for (int n=0; n<4; n++){
                                        //tmpfile << Parents[idfemales[random_F]].genotypes[l][m][n] << "\t";
                                        poolalleles[numalleles] = Parents[idfemales[random_F]].genotypes[l][m][n];
                                        numalleles ++;
                                }
                        }

                        //tmpfile << "\n";
                        if (numalleles){
                                randomnb1=rand() % numalleles;
                                VirtOffspring[currvirtoffspring].genotypes[l][2]=poolalleles[randomnb1];
                                randomnb2=rand() % numalleles;
                                if (randomnb2 == randomnb1){
                                        while ( randomnb2 == randomnb1 ){randomnb2=rand() % numalleles;}
                                }
                                VirtOffspring[currvirtoffspring].genotypes[l][3]=poolalleles[randomnb2];
                                //tmpfile << "numalleles: " << numalleles << "\trandomnb1: " << randomnb1 << "\trandomnb2: " << randomnb2  << "\n";
                        }
                        else{
                                VirtOffspring[currvirtoffspring].genotypes[l][2]=0;
                                VirtOffspring[currvirtoffspring].genotypes[l][3]=0;
                        }
		}

                //pass to next offspring
                currvirtoffspring++;
	}

	std::ofstream VirtualOffspring_infos("VirtualOffspring_infos.txt");
	VirtualOffspring_infos << "------------------\n";
	std::ofstream VirtualOffspring_genotypes("VirtualOffspring_genotypes.txt");
	VirtualOffspring_genotypes << "------------------\n";
        std::ofstream VirtualOffspring_phenotypes("VirtualOffspring_phenotypes.txt",std::ios_base::app);

	for (int i=0; i<numvirtoffspring; i++){
		VirtualOffspring_infos << "Virtual offspring id:\t" << i;
		dummynb = VirtOffspring[i].id_father;
		VirtualOffspring_infos << "\tfather\t" << Parents[dummynb].nameInd;
		dummynb = VirtOffspring[i].id_mother;
		VirtualOffspring_infos << "\tmother\t" << Parents[dummynb].nameInd << "\n";

		VirtualOffspring_genotypes << "Virtual offspring id:\t" << i << "\n";
                VirtualOffspring_phenotypes << "Virtual_offspring_id_" << i << "\t";
		for (int j=0; j<numloci; j++){
			VirtualOffspring_genotypes << "locus " << j << ":\t";
			VirtualOffspring_genotypes << VirtOffspring[i].genotypes[j][0] << " "
				<< VirtOffspring[i].genotypes[j][1] << " "
				<< VirtOffspring[i].genotypes[j][2] << " "
				<< VirtOffspring[i].genotypes[j][3] << "\n" ;

                        diffalleles[0] = VirtOffspring[i].genotypes[j][0];
                        numalleles_virt = 1;
                        numdiffalleles = 1;
                        while (numalleles_virt < 4){
                                newallele = 1;
                                for (int k=0; k<numdiffalleles; k++){
                                        if ( diffalleles[k] == VirtOffspring[i].genotypes[j][numalleles_virt]){
                                                newallele = 0;
                                        }
                                }
                                if (newallele == 1){
                                        diffalleles[numdiffalleles] = VirtOffspring[i].genotypes[j][numalleles_virt];
                                        numdiffalleles ++;
                                }
                                numalleles_virt ++;
                        }

                        VirtualOffspring_phenotypes << numdiffalleles << "\t";
                        for (int k=0; k<numdiffalleles; k++) VirtualOffspring_phenotypes << diffalleles[k] << "\t";

		}
                VirtualOffspring_phenotypes << "\n";
	}

        //tmpfile.close();
        VirtualOffspring_infos << "------------------\n";
        VirtualOffspring_infos << "Virtual offspring id:\t";
        VirtualOffspring_infos << "nb possible parent pairs:\t";
        VirtualOffspring_infos << "nb parent pairs with proba >= threshold:\t";
        VirtualOffspring_infos << "nb real parent pairs:\t";
        VirtualOffspring_infos << "nb real parent pairs with proba < threshold::\t";
        VirtualOffspring_infos << "nb real parent pairs with proba >= threshold::\n";
	VirtualOffspring_infos.close();

	VirtualOffspring_genotypes.close();
        VirtualOffspring_phenotypes.close();

	return numvirtoffspring;

}


/* ------------------------------------------------------------- */
/* Create virtual offspring */
/* ------------------------------------------------------------- */

int
createvirtgrandchildren(){
        int idmales[100];
        int idfemales[100];
	int numvirtgrandchildren;
	int currvirtgrandchildren;
	int randomn_GFP,randomn_GMP,randomn_GFM,randomn_GMM;
        VirtIndividual father,mother;
        int randomnb1,randomnb2;
	int dummynb;
        int numalleles;
        int poolalleles[20];
        int numalleles_virt;
        int numdiffalleles;
        int diffalleles[4];
        int newallele;

	std::cout << "Number of virtual grandchildren to create ?\n";
	std::cin >> numvirtgrandchildren;

        int nummales = 0;
        int numfemales = 0;
        for (int i=0; i<numparents; i++){
                if (Parents[i].sex == 'M'){
                        idmales[nummales]=i;
                        nummales++;
                }
                if (Parents[i].sex == 'U'){
                        idmales[nummales]=i;
                        nummales++;
                }
                 if (Parents[i].sex == 'F'){
                        idfemales[numfemales]=i;
                        numfemales++;
                }
                if (Parents[i].sex == 'U'){
                        idfemales[numfemales]=i;
                        numfemales++;
                }
        }


        currvirtgrandchildren = 0;
        while ( currvirtgrandchildren < numvirtgrandchildren ){

                //choose at random combination of grandparents
                randomn_GFP = rand() % nummales;
                randomn_GMP = rand() % numfemales;
                randomn_GFM = rand() % nummales;
                randomn_GMM = rand() % numfemales;

                VirtGrandchildren[currvirtgrandchildren].id_GFP = idmales[randomn_GFP];
                VirtGrandchildren[currvirtgrandchildren].id_GMP = idfemales[randomn_GMP];
                VirtGrandchildren[currvirtgrandchildren].id_GFM = idmales[randomn_GFM];
                VirtGrandchildren[currvirtgrandchildren].id_GMM = idfemales[randomn_GMM];

                for (int l=0; l<numloci; l++){

                        //-----------------------------
                        //create father
                        //create pool of alleles for parent in which we sample twice
                        numalleles = 0;
                        for (int m=0; m<Parents[idmales[randomn_GFP]].numpossiblegenotypes[l]; m++){
                                for (int n=0; n<4; n++){
                                        poolalleles[numalleles] = Parents[idmales[randomn_GFP]].genotypes[l][m][n];
                                        numalleles ++;
                                }
                        }

                        if (numalleles){
                                randomnb1=rand() % numalleles;
                                father.genotypes[l][0]=poolalleles[randomnb1];
                                randomnb2=rand() % numalleles;
                                if (randomnb2 == randomnb1){
                                        while ( randomnb2 == randomnb1 ){randomnb2=rand() % numalleles;}
                                }
                                father.genotypes[l][1]=poolalleles[randomnb2];
                        }
                        else{
                                father.genotypes[l][0]=0;
                                father.genotypes[l][1]=0;
                        }

                        //create pool of alleles for parent in which we sample twice
                        numalleles = 0;
                        for (int m=0; m<Parents[idfemales[randomn_GMP]].numpossiblegenotypes[l]; m++){
                                for (int n=0; n<4; n++){
                                        poolalleles[numalleles] = Parents[idfemales[randomn_GMP]].genotypes[l][m][n];
                                        numalleles ++;
                                }
                        }

                        if (numalleles){
                                randomnb1=rand() % numalleles;
                                father.genotypes[l][2]=poolalleles[randomnb1];
                                randomnb2=rand() % numalleles;
                                if (randomnb2 == randomnb1){
                                        while ( randomnb2 == randomnb1 ){randomnb2=rand() % numalleles;}
                                }
                                father.genotypes[l][3]=poolalleles[randomnb2];
                        }
                        else{
                                father.genotypes[l][2]=0;
                                father.genotypes[l][3]=0;
                        }
                        
                        //-----------------------------
                        //create mother
                        //create pool of alleles for parent in which we sample twice
                        numalleles = 0;
                        for (int m=0; m<Parents[idmales[randomn_GFM]].numpossiblegenotypes[l]; m++){
                                for (int n=0; n<4; n++){
                                        poolalleles[numalleles] = Parents[idmales[randomn_GFM]].genotypes[l][m][n];
                                        numalleles ++;
                                }
                        }

                        if (numalleles){
                                randomnb1=rand() % numalleles;
                                mother.genotypes[l][0]=poolalleles[randomnb1];
                                randomnb2=rand() % numalleles;
                                if (randomnb2 == randomnb1){
                                        while ( randomnb2 == randomnb1 ){randomnb2=rand() % numalleles;}
                                }
                                mother.genotypes[l][1]=poolalleles[randomnb2];
                        }
                        else{
                                mother.genotypes[l][0]=0;
                                mother.genotypes[l][1]=0;
                        }

                        //create pool of alleles for parent in which we sample twice
                        numalleles = 0;
                        for (int m=0; m<Parents[idfemales[randomn_GMM]].numpossiblegenotypes[l]; m++){
                                for (int n=0; n<4; n++){
                                        poolalleles[numalleles] = Parents[idfemales[randomn_GMM]].genotypes[l][m][n];
                                        numalleles ++;
                                }
                        }

                        if (numalleles){
                                randomnb1=rand() % numalleles;
                                mother.genotypes[l][2]=poolalleles[randomnb1];
                                randomnb2=rand() % numalleles;
                                if (randomnb2 == randomnb1){
                                        while ( randomnb2 == randomnb1 ){randomnb2=rand() % numalleles;}
                                }
                                mother.genotypes[l][3]=poolalleles[randomnb2];
                        }
                        else{
                                mother.genotypes[l][2]=0;
                                mother.genotypes[l][3]=0;

                        }


                        //-----------------------------
                        //create offspring
                        randomnb1=rand() % 4;
                        VirtGrandchildren[currvirtgrandchildren].genotypes[l][0]=father.genotypes[l][randomnb1];
                        randomnb2=rand() % 4;
                        if (randomnb2 == randomnb1){
                                while ( randomnb2 == randomnb1 ){randomnb2=rand() % 4;}
                        }
                        VirtGrandchildren[currvirtgrandchildren].genotypes[l][1]=father.genotypes[l][randomnb2];

                        randomnb1=rand() % 4;
                        VirtGrandchildren[currvirtgrandchildren].genotypes[l][2]=mother.genotypes[l][randomnb1];
                        randomnb2=rand() % 4;
                        if (randomnb2 == randomnb1){
                                while ( randomnb2 == randomnb1 ){randomnb2=rand() % 4;}
                        }
                        VirtGrandchildren[currvirtgrandchildren].genotypes[l][3]=mother.genotypes[l][randomnb2];

		}

                //pass to next grandchildren
                currvirtgrandchildren ++;
	}

	std::ofstream VirtualGrandchildren_infos("VirtualGrandchildren_infos.txt");
	VirtualGrandchildren_infos << "------------------\n";
	std::ofstream VirtualGrandchildren_genotypes("VirtualGrandchildren_genotypes.txt");
	VirtualGrandchildren_genotypes << "------------------\n";
        std::ofstream VirtualGrandchildren_phenotypes("VirtualGrandchildren_phenotypes.txt",std::ios_base::app);

	for (int i=0; i<numvirtgrandchildren; i++){
		VirtualGrandchildren_infos << "Virtual grandchildren id:\t" << i;
		VirtualGrandchildren_infos << "\tpaternal\t" << Parents[VirtGrandchildren[i].id_GFP].nameInd << " " << Parents[VirtGrandchildren[i].id_GMP].nameInd;
		VirtualGrandchildren_infos << "\tmaternal\t" << Parents[VirtGrandchildren[i].id_GFM].nameInd << " " << Parents[VirtGrandchildren[i].id_GMM].nameInd << "\n";

		VirtualGrandchildren_genotypes << "Virtual grandchildren id:\t" << i << "\n";
                VirtualGrandchildren_phenotypes << "Virtual_grandchildren_id_" << i << "\t";

		for (int j=0; j<numloci; j++){
			VirtualGrandchildren_genotypes << "locus " << j << ":\t";
			VirtualGrandchildren_genotypes << VirtGrandchildren[i].genotypes[j][0] << " "
				<< VirtGrandchildren[i].genotypes[j][1] << " "
				<< VirtGrandchildren[i].genotypes[j][2] << " "
				<< VirtGrandchildren[i].genotypes[j][3] << "\n" ;

                        diffalleles[0] = VirtGrandchildren[i].genotypes[j][0];
                        numalleles_virt = 1;
                        numdiffalleles = 1;
                        while (numalleles_virt < 4){
                                newallele = 1;
                                for (int k=0; k<numdiffalleles; k++){
                                        if ( diffalleles[k] == VirtGrandchildren[i].genotypes[j][numalleles_virt]){
                                                newallele = 0;
                                        }
                                }
                                if (newallele == 1){
                                        diffalleles[numdiffalleles] = VirtGrandchildren[i].genotypes[j][numalleles_virt];
                                        numdiffalleles ++;
                                }
                                numalleles_virt ++;
                        }

                        VirtualGrandchildren_phenotypes << numdiffalleles << "\t";
                        for (int k=0; k<numdiffalleles; k++) VirtualGrandchildren_phenotypes << diffalleles[k] << "\t";

		}
                VirtualGrandchildren_phenotypes << "\n";
	}

        VirtualGrandchildren_infos << "------------------\n";
        VirtualGrandchildren_infos << "Virtual grandchildren id:\t";
        VirtualGrandchildren_infos << "nb possible combinations:\t";
        VirtualGrandchildren_infos << "nb combinations with proba >= threshold:\t";
        VirtualGrandchildren_infos << "nb false combinations of real grand-parents with proba >= threshold:\t";
        VirtualGrandchildren_infos << "nb real combinations:\t";
        VirtualGrandchildren_infos << "nb real combinations with proba < threshold:\t";
        VirtualGrandchildren_infos << "nb real combinations with proba >= threshold:\n";
	VirtualGrandchildren_infos.close();
        
	VirtualGrandchildren_genotypes.close();

        return numvirtgrandchildren;

}


/* ------------------------------------------------------------- */
/* Compute band sharing */
/* ------------------------------------------------------------- */

int
computebandsharing(int numvirtoffspring, int freq){
//band sharing between individuals is computed as allelic frequencies differences
//we first estimate the allelic frequencies within individuals and computes band sharing
//as a genetic distance between individuals

	int typeall[8];
	double freqall[8][2];
	int currall;
	int okadded;
	int a, b, c;
	double sumdiff;
	double bandsharing;
	int dummynb;

	//for debug
        //std::ofstream AllelicFreq("AllelicFreq.txt");

	std::ofstream BandSharing_parents("BandSharing_parents.txt");
	std::ofstream BandSharing_fullsibs("BandSharing_fullsibs.txt");
	std::ofstream BandSharing_halfsibs("BandSharing_halfsibs.txt");
	std::ofstream BandSharing_notrelated("BandSharing_notrelated.txt");
	std::ofstream BandSharing_all("BandSharing_all.txt");


	for (int i=0; i<numvirtoffspring; i++){

		//-------------------------------------------------------------------------------------------------
		//with the father
		//-------------------------------------------------------------------------------------------------

		dummynb = VirtOffspring[i].id_father;
                //for debug
		//AllelicFreq << "-------------\n";
		//AllelicFreq << "Virtual offspring id:\t" << i << "\tfather\t" << Parents[dummynb].nameInd << "\n";

		bandsharing = 0.0;
		for (int l=0; l<numloci; l++){
			//for debug
		        //AllelicFreq << "Locus " << l << "\n";
			//we 1st estimate allele frequencies vectors
			for (int dum1=0; dum1<8; dum1++){
				typeall[dum1]=0;
				for (int dum2=0; dum2<2; dum2++){
					freqall[dum1][dum2] = 0.0;
				}
			}
			//for the 1st individual
			currall = 0;
			typeall[currall] = VirtOffspring[i].genotypes[l][0];
			freqall[currall][0] = freqall[currall][0] + 1.0;
			for (int all=1; all<4; all++){
				okadded = 0;
				for (int invect=0; invect<=currall; invect++){
					if (typeall[invect] == VirtOffspring[i].genotypes[l][all]){
						okadded = 1;
						freqall[invect][0] =1.0;
						if (freq >0 ){
							freqall[invect][0] = freqall[invect][0] + 1.0;
						}
					}
				}
				if (okadded < 1){
					currall++;
					typeall[currall] = VirtOffspring[i].genotypes[l][all];
					freqall[currall][0] = 1.0;
					if (freq >0 ){
						freqall[currall][0] = freqall[currall][0] + 1.0;
					}
				}
			}
			//for the 2nd individual
			for (int all=0; all<Parents[dummynb].numallread[l]; all++){
				okadded = 0;
				for (int invect=0; invect<=currall; invect++){
					if (typeall[invect] == Parents[dummynb].phenotypes[l][all]){
						okadded = 1;
						freqall[invect][1] = 1.0;
						if (freq >0 ){
							freqall[invect][1] = freqall[invect][1] + 1.0;
						}
					}
				}
				if (okadded < 1){
					currall++;
					typeall[currall] = Parents[dummynb].phenotypes[l][all];
					freqall[currall][1] = 1.0;
					if (freq >0 ){
						freqall[currall][1] = freqall[currall][1] + 1.0;
					}
				}
			}
			//we then sum the difference of allelic frequencies
			//for debug
		        //AllelicFreq << "Number of distinct alleles found = " << (currall+1) << "\n";
			a=0;
			b=0;
			c=0;
			sumdiff = 0.0;
			for (int all=0; all<=currall; all++){
				//for debug
		                //AllelicFreq << typeall[all] << "\t" << freqall[all][0] << "\t" << freqall[all][1] << "\n";
				if (freqall[all][0] == freqall[all][1]){
					a ++;
				}
				else{
					if (freqall[all][0] > 0) { b++;}
					else {c++;}
				}
				if (freq >0 ){
					if (freqall[all][0]<freqall[all][1]) {
						sumdiff = sumdiff + freqall[all][0];
					}
					else{
						sumdiff = sumdiff + freqall[all][1];
					}
				}
			}
			bandsharing = bandsharing + (double)2*a/(double)(2*a + b + c);
			if (freq >0 ){
				bandsharing = bandsharing + (double)(sumdiff) / (double)(4) ;
			}
		}
		bandsharing = bandsharing/numloci;

		BandSharing_parents << "Virtual offspring id:\t" << i << "\tfather\t" << Parents[dummynb].nameInd << "\t" << bandsharing << "\n";


		//-------------------------------------------------------------------------------------------------
		//with the mother
		//-------------------------------------------------------------------------------------------------

		dummynb = VirtOffspring[i].id_mother;
		//for debug
                //AllelicFreq << "-------------\n";
		//AllelicFreq << "Virtual offspring id:\t" << i << "\tmother\t" << Parents[dummynb].nameInd << "\n";

		bandsharing = 0.0;
		for (int l=0; l<numloci; l++){
			//for debug
                        //AllelicFreq << "Locus " << l << "\n";
			//we 1st estimate allele frequencies vectors
			for (int dum1=0; dum1<8; dum1++){
				typeall[dum1]=0;
				for (int dum2=0; dum2<2; dum2++){
					freqall[dum1][dum2] = 0.0;
				}
			}
			//for the 1st individual
			currall = 0;
			typeall[currall] = VirtOffspring[i].genotypes[l][0];
			freqall[currall][0] = freqall[currall][0] + 1.0;
			for (int all=1; all<4; all++){
				okadded = 0;
				for (int invect=0; invect<=currall; invect++){
					if (typeall[invect] == VirtOffspring[i].genotypes[l][all]){
						okadded = 1;
						freqall[invect][0] =1.0;
						if (freq >0 ){
							freqall[invect][0] = freqall[invect][0] + 1.0;
						}
					}
				}
				if (okadded < 1){
					currall++;
					typeall[currall] = VirtOffspring[i].genotypes[l][all];
					freqall[currall][0] = 1.0;
					if (freq >0 ){
						freqall[currall][0] = freqall[currall][0] + 1.0;
					}
				}
			}
			//for the 2nd individual
			for (int all=0; all<Parents[dummynb].numallread[l]; all++){
				okadded = 0;
				for (int invect=0; invect<=currall; invect++){
					if (typeall[invect] == Parents[dummynb].phenotypes[l][all]){
						okadded = 1;
						freqall[invect][1] = 1.0;
						if (freq >0 ){
							freqall[invect][1] = freqall[invect][1] + 1.0;
						}
					}
				}
				if (okadded < 1){
					currall++;
					typeall[currall] = Parents[dummynb].phenotypes[l][all];
					freqall[currall][1] = 1.0;
					if (freq >0 ){
						freqall[currall][1] = freqall[currall][1] + 1.0;
					}
				}
			}
			//we then sum the difference of allelic frequencies
			//for debug
                        //AllelicFreq << "Number of distinct alleles found = " << (currall+1) << "\n";
			a=0;
			b=0;
			c=0;
			sumdiff = 0.0;
			for (int all=0; all<=currall; all++){
				//for debug
                                //AllelicFreq << typeall[all] << "\t" << freqall[all][0] << "\t" << freqall[all][1] << "\n";
				if (freqall[all][0] == freqall[all][1]){
					a ++;
				}
				else{
					if (freqall[all][0] > 0) { b++;}
					else {c++;}
				}
				if (freq >0 ){
					if (freqall[all][0]<freqall[all][1]) {
						sumdiff = sumdiff + freqall[all][0];
					}
					else{
						sumdiff = sumdiff + freqall[all][1];
					}
				}
			}
			bandsharing = bandsharing + (double)2*a/(double)(2*a + b + c);
			if (freq >0 ){
				bandsharing = bandsharing + (double)(sumdiff) / (double)(4) ;
			}
		}
		bandsharing = bandsharing/numloci;

		BandSharing_parents << "Virtual offspring id:\t" << i << "\tmother\t" << Parents[dummynb].nameInd << "\t" << bandsharing << "\n";

		//-------------------------------------------------------------------------------------------------
		//with the other virtual offspring
		//-------------------------------------------------------------------------------------------------

		for (int j=(i+1); j<numvirtoffspring; j++){
			//for debug
                        //AllelicFreq << "-------------\n";
			//AllelicFreq << "Virtual offspring id:\t" << i << "\tVirtual offspring id:\t" << j << "\n";

			bandsharing = 0.0;
			for (int l=0; l<numloci; l++){
                                //for debug
				//AllelicFreq << "Locus " << l << "\n";
				//we 1st estimate allele frequencies vectors
				for (int dum1=0; dum1<8; dum1++){
					typeall[dum1]=0;
					for (int dum2=0; dum2<2; dum2++){
						freqall[dum1][dum2] = 0.0;
					}
				}
				//for the 1st individual
				currall = 0;
				typeall[currall] = VirtOffspring[i].genotypes[l][0];
				freqall[currall][0] = freqall[currall][0] + 1.0;
				for (int all=1; all<4; all++){
					okadded = 0;
					for (int invect=0; invect<=currall; invect++){
						if (typeall[invect] == VirtOffspring[i].genotypes[l][all]){
							okadded = 1;
							freqall[invect][0] =1.0;
							if (freq >0 ){
								freqall[invect][0] = freqall[invect][0] + 1.0;
							}
						}
					}
					if (okadded < 1){
						currall++;
						typeall[currall] = VirtOffspring[i].genotypes[l][all];
						freqall[currall][0] = 1.0;
						if (freq >0 ){
							freqall[currall][0] = freqall[currall][0] + 1.0;
						}
					}
				}
				//for the 2nd individual
				for (int all=0; all<4; all++){
					okadded = 0;
					for (int invect=0; invect<=currall; invect++){
						if (typeall[invect] == VirtOffspring[j].genotypes[l][all]){
							okadded = 1;
							freqall[invect][1] = 1.0;
							if (freq >0 ){
								freqall[invect][1] = freqall[invect][1] + 1.0;
							}
						}
					}
					if (okadded < 1){
						currall++;
						typeall[currall] = VirtOffspring[j].genotypes[l][all];
						freqall[currall][1] = 1.0;
						if (freq >0 ){
							freqall[currall][1] = freqall[currall][1] + 1.0;
						}
					}
				}
				//we then sum the difference of allelic frequencies
				//for debug
				//AllelicFreq << "Number of distinct alleles found = " << (currall+1) << "\n";
				a=0;
				b=0;
				c=0;
				sumdiff = 0.0;
				for (int all=0; all<=currall; all++){
					//for debug
				        //AllelicFreq << typeall[all] << "\t" << freqall[all][0] << "\t" << freqall[all][1] << "\n";
					if (freqall[all][0] == freqall[all][1]){
						a ++;
					}
					else{
						if (freqall[all][0] > 0) { b++;}
						else {c++;}
					}
					if (freq >0 ){
						if (freqall[all][0]<freqall[all][1]) {
							sumdiff = sumdiff + freqall[all][0];
						}
						else{
							sumdiff = sumdiff + freqall[all][1];
						}
					}
				}
				bandsharing = bandsharing + (double)2*a/(double)(2*a + b + c);
				if (freq >0 ){
					bandsharing = bandsharing + (double)(sumdiff) / (double)(4) ;
				}
			}
			bandsharing = bandsharing/numloci;

			if (VirtOffspring[i].id_father == VirtOffspring[j].id_father){
				if (VirtOffspring[i].id_mother == VirtOffspring[j].id_mother){
					BandSharing_fullsibs << "Virtual offspring id:\t" << i << "\tVirtual offspring id:\t" << j << "\t" << bandsharing << "\n";
					BandSharing_all << "Virtual offspring id:\t" << i << "\tVirtual offspring id:\t" << j << "\t" << bandsharing << "\n";
				}
				else{
					BandSharing_halfsibs << "Virtual offspring id:\t" << i << "\tVirtual offspring id:\t" << j << "\t" << bandsharing << "\n";
					BandSharing_all << "Virtual offspring id:\t" << i << "\tVirtual offspring id:\t" << j << "\t" << bandsharing << "\n";
				}
			}
			else{
				if (VirtOffspring[i].id_mother == VirtOffspring[j].id_mother){
					BandSharing_halfsibs << "Virtual offspring id:\t" << i << "\tVirtual offspring id:\t" << j << "\t" << bandsharing << "\n";
					BandSharing_all << "Virtual offspring id:\t" << i << "\tVirtual offspring id:\t" << j << "\t" << bandsharing << "\n";
				}
				else{
					BandSharing_notrelated << "Virtual offspring id:\t" << i << "\tVirtual offspring id:\t" << j << "\t" << bandsharing << "\n";
					BandSharing_all << "Virtual offspring id:\t" << i << "\tVirtual offspring id:\t" << j << "\t" << bandsharing << "\n";
				}
			}
		}
	}

	//for debug
        //AllelicFreq.close();

	BandSharing_fullsibs.close();
	BandSharing_halfsibs.close();
	BandSharing_notrelated.close();
	BandSharing_all.close();

	return 1;


}


/* ------------------------------------------------------------- */
/* Main */
/* ------------------------------------------------------------- */

int
main(int argc, char **argv){

	/* initialize random generator */
	srand ( time(NULL) );

	/*std::cout << "------------------------------------------------------------------------------\n";
	std::cout << "------------------------------------------------------------------------------\n";
        std::cout << "This program identifies the parents of offspring given the observed phenotypes\n";
	std::cout << "If needed, this program also identifies the grandparents of individuals given the observed phenotypes\n";
	std::cout << "This program also creates virtual offsprings\n";
	std::cout << "------------------------------------------------------------------------------\n";
	std::cout << "------------------------------------------------------------------------------\n";
        std::cout << "WARNING !!! MAX. number of observed alleles for 1 locus = 5 !!!\n";
	std::cout << "------------------------------------------------------------------------------\n";
	std::cout << "------------------------------------------------------------------------------\n";
*/
	std::ofstream logfile("logfile.txt");

	//std::cout << "Number of loci ?\n";
	numloci=atoi(argv[1]);
	//std::cin >> numloci;
	//for debug
	//numloci = 23;

	//std::cout << "Number of parents ?\n";
	numparents=atoi(argv[2]);
	//std::cin >> numparents;
	//for debug
	//numparents = 8;

	//std::cout << "Number of observed offspring ?\n";
	numobsoffspring=atoi(argv[3]);
	//std::cin >> numobsoffspring;
	//for debug
	//numobsoffspring = 1;

	readfiles(argv[4], argv[5]);
	defgenotypes();

	//std::cout << "Identify grandparents (0/1) ?\n";
	//std::cin >> numgrandparents;
        //for debug
        numgrandparents = 0;
        if (numgrandparents) numgrandparents = numparents;

	//std::cout << "Probability threshold to identify parents and grandparents ?\n";
	//std::cin >> proba_threshold;
        //for debug
        proba_threshold = 1;

	//std::cout << "Output probability in files for each individual (0/1) ?\n";
	//std::cin >> output_probas;
        //for debug
        output_probas = 0;

	//std::cout << "Output probability computations in logfile (0/1) ?\n";
	//std::cin >> output_p_logfile;
        //for debug
        output_p_logfile = 0;

	std::ofstream IdParents("IdentifiedParents.txt");
	IdParents.close();
	for (int i=0; i<numobsoffspring; i++){
		identifyparents(1,i,output_probas);
	}

	if (numgrandparents) {
                std::ofstream IdGrandparents("IdentifiedGrandparents.txt");
	        IdGrandparents.close();
	        for (int i=0; i<numobsoffspring; i++){
                        identifygrandparents(1,i,output_probas);
                }
        }

	//std::cout << "Create virtual offspring (0/1) ?\n";
	//std::cin >> dovirtoffspring;
	//for debug
	dovirtoffspring = 1;

        if (  dovirtoffspring ){
	        std::ofstream VirtualOffspring_phenotypes("VirtualOffspring_phenotypes.txt");
	        VirtualOffspring_phenotypes.close();
	        numvirtoffspring = createvirtoffspring(argv[6]);
	        for (int i=0; i<numvirtoffspring; i++){
		        identifyparents(0,i,output_probas);
	        }
        }

	if (numgrandparents) {
        	//std::cout << "Create virtual grandchildren (0/1) ?\n";
        	std::cin >> dovirtgrandchildren;
        	//for debug
        	//dovirtgrandchildren = 0;

                if (  dovirtgrandchildren ){
                        std::ofstream VirtualGrandchildren_phenotypes("VirtualGrandchildren_phenotypes.txt");
                        VirtualGrandchildren_phenotypes.close();
        	        numvirtgrandchildren = createvirtgrandchildren();
	                for (int i=0; i<numvirtgrandchildren; i++){
                                identifygrandparents(0,i,output_probas);
                        }
                }
        }


	logfile.close();

	return 1;
}


/*COMMAND LINE EXAMPLE
<program_name> <nr_loci> <nr_parents> <nr_offsprings> <filename_parents> <filename_offsprings> <nr_virtualoffsprings>
./BreedingSturgeonsCommand 7 45 2 F0_45_7loci.txt F1_PC_prova_2.txt 50
*/
