# Supplementary material for: Captive Breeding Programs Based on Family Groups in Polyploid Sturgeons
Source: PLoS One. 2014 Oct 30;9(10):e110951. doi: 10.1371/journal.pone.0110951 (PMC4214717; doi:10.1371/journal.pone.0110951)
Supplement: File S2 — “ CostsBreedingSturgeons ” and “ BreedingPlanSturgeons ” scripts. The zip file includes all system and executive files to run programs. As example, input files used to run “BreedingPlanSturgeons” script are also included. (ZIP) [file pone.0110951.s002.zip › R-scripts/BreedingPlanSturgeons/DM-corretta]

pelv.Nac18	Nac8.matto	Nac7.Nac6	Nac8.Nac31	Nac33.Nac11	O2.matto	Nac26.Nac29	Nac19.Nac17	Nac28.Nac17	Nac16.Nac23	Nac19.Nac31	Nac16.Nac30	Nac33.Nac9	Nac8.Nac17	Nac12.Nac27	Nac3.740	Nac8.740	Nac15.Nac13	Nac28.Nac23	Nac3.matto	Nac33.740	Nac12.Nac17	Nac3.Nac6	Nac16.740	Nac16.Nac29	Nac24.Nac29
pelv.Nac18	NA	NA	NA	NA	NA	NA	NA	NA	NA	NA	NA	NA	NA	NA	NA	NA	NA	NA	NA	NA	NA	NA	NA	NA	NA	NA
Nac8.matto	NA	NA	NA	NA	NA	NA	NA	NA	NA	NA	NA	NA	NA	NA	NA	NA	NA	NA	NA	NA	NA	NA	NA	NA	NA	NA
Nac7.Nac6	0.416216216	0.438596491	NA	NA	NA	NA	NA	NA	NA	NA	NA	NA	NA	NA	NA	NA	NA	NA	NA	NA	NA	NA	NA	NA	NA	NA
Nac8.Nac31	0.403314917	NA	0.425287356	NA	NA	NA	NA	NA	NA	NA	NA	NA	NA	NA	NA	NA	NA	NA	NA	NA	NA	NA	NA	NA	NA	NA
Nac33.Nac11	0.351648352	0.357142857	NA	0.356725146	NA	NA	NA	NA	NA	NA	NA	NA	NA	NA	NA	NA	NA	NA	NA	NA	NA	NA	NA	NA	NA	NA
O2.matto	NA	NA	0.372972973	NA	NA	NA	NA	NA	NA	NA	NA	NA	NA	NA	NA	NA	NA	NA	NA	NA	NA	NA	NA	NA	NA	NA
Nac26.Nac29	0.46961326	0.473053892	0.448275862	0.494117647	0.391812865	0.436464088	NA	NA	NA	NA	NA	NA	NA	NA	NA	NA	NA	NA	NA	NA	NA	NA	NA	NA	NA	NA
Nac19.Nac17	0.357894737	NA	0.355191257	0.351955307	NA	NA	0.374301676	NA	NA	NA	NA	NA	NA	NA	NA	NA	NA	NA	NA	NA	NA	NA	NA	NA	NA	NA
Nac28.Nac17	0.379679144	0.410404624	NA	0.397727273	NA	0.379679144	0.352272727	NA	NA	NA	NA	NA	NA	NA	NA	NA	NA	NA	NA	NA	NA	NA	NA	NA	NA	NA
Nac16.Nac23	0.421052632	0.363636364	0.398907104	0.351955307	0.433333333	NA	NA	0.361702128	0.351351351	NA	NA	NA	NA	NA	NA	NA	NA	NA	NA	NA	NA	NA	NA	NA	NA	NA
Nac19.Nac31	NA	0.375	0.387978142	NA	0.388888889	0.357894737	0.430167598	NA	0.416216216	0.372340426	NA	NA	NA	NA	NA	NA	NA	NA	NA	NA	NA	NA	NA	NA	NA	NA
Nac16.Nac30	0.419354839	0.395348837	0.418994413	NA	0.409090909	0.387096774	0.405714286	0.380434783	0.359116022	NA	0.380434783	NA	NA	NA	NA	NA	NA	NA	NA	NA	NA	NA	NA	NA	NA	NA
Nac33.Nac9	0.414364641	0.425149701	NA	0.364705882	NA	0.392265193	NA	NA	NA	0.351955307	NA	0.371428571	NA	NA	NA	NA	NA	NA	NA	NA	NA	NA	NA	NA	NA	NA
Nac8.Nac17	0.366666667	NA	0.375722543	NA	NA	NA	0.420118343	NA	NA	NA	0.359550562	0.367816092	NA	NA	NA	NA	NA	NA	NA	NA	NA	NA	NA	NA	NA	NA
Nac12.Nac27	NA	NA	0.386363636	NA	0.387283237	NA	0.372093023	NA	0.359550562	NA	NA	0.355932203	NA	0.391812865	NA	NA	NA	NA	NA	NA	NA	NA	NA	NA	NA	NA
Nac3.740	0.386243386	0.371428571	0.373626374	NA	NA	0.396825397	0.370786517	NA	0.358695652	0.390374332	NA	0.398907104	NA	0.355932203	NA	NA	NA	NA	NA	NA	NA	NA	NA	NA	NA	NA
Nac8.740	0.358695652	NA	0.412429379	NA	NA	NA	0.479768786	NA	0.38547486	0.373626374	0.373626374	0.393258427	NA	NA	0.36	NA	NA	NA	NA	NA	NA	NA	NA	NA	NA	NA
Nac15.Nac13	0.35828877	0.352601156	0.355555556	0.397727273	NA	NA	0.397727273	NA	0.351648352	0.372972973	0.394594595	0.414364641	NA	NA	NA	0.358695652	NA	NA	NA	NA	NA	NA	NA	NA	NA	NA
Nac28.Nac23	0.385416667	0.415730337	NA	0.425414365	0.395604396	0.354166667	NA	NA	NA	NA	0.389473684	0.387096774	NA	NA	0.366120219	0.407407407	0.413043478	NA	NA	NA	NA	NA	NA	NA	NA	NA
Nac3.matto	NA	NA	NA	NA	NA	NA	0.351648352	NA	0.361702128	NA	0.361256545	NA	NA	NA	NA	NA	NA	0.35106383	0.367875648	NA	NA	NA	NA	NA	NA	NA
Nac33.740	0.358695652	NA	NA	0.352601156	NA	NA	0.398843931	NA	NA	0.373626374	0.362637363	0.382022472	NA	NA	0.36	NA	NA	NA	0.380434783	NA	NA	NA	NA	NA	NA	NA
Nac12.Nac17	0.37704918	0.372781065	0.363636364	0.372093023	NA	0.37704918	NA	NA	NA	NA	0.370165746	NA	NA	NA	NA	NA	0.371428571	NA	NA	NA	NA	NA	NA	NA	NA	NA
Nac3.Nac6	0.423913043	0.435294118	NA	0.398843931	NA	0.402173913	0.36416185	0.351648352	NA	0.395604396	0.373626374	0.426966292	NA	0.372093023	NA	NA	0.386363636	0.351955307	NA	NA	NA	NA	NA	NA	NA	NA
Nac16.740	0.443850267	0.352601156	0.466666667	0.363636364	0.367231638	0.379679144	0.488636364	0.351351351	0.406593407	NA	0.362162162	NA	0.352272727	0.382857143	0.359550562	NA	NA	0.428571429	0.443850267	NA	NA	0.359550562	0.441340782	NA	NA	NA
Nac16.Nac29	0.410526316	NA	0.409836066	NA	0.355555556	NA	NA	NA	NA	NA	NA	NA	NA	NA	NA	0.368983957	0.362637363	0.383783784	NA	NA	0.351648352	NA	0.373626374	NA	NA	NA
Nac24.Nac29	0.376344086	0.38372093	0.351955307	0.417142857	0.352272727	NA	NA	NA	NA	NA	0.369565217	0.377777778	NA	0.356321839	NA	NA	0.382022472	NA	NA	NA	0.382022472	0.355932203	NA	0.425414365	NA	NA
