# Supplementary material for: Captive Breeding Programs Based on Family Groups in Polyploid Sturgeons
Source: PLoS One. 2014 Oct 30;9(10):e110951. doi: 10.1371/journal.pone.0110951 (PMC4214717; doi:10.1371/journal.pone.0110951)
Supplement: File S2 — “ CostsBreedingSturgeons ” and “ BreedingPlanSturgeons ” scripts. The zip file includes all system and executive files to run programs. As example, input files used to run “BreedingPlanSturgeons” script are also included. (ZIP) [file pone.0110951.s002.zip › R-scripts/BreedingPlanSturgeons/IdentifiedParents.txt]

------------------
Identified parents pairs for observed offspring N4652 
------------------
Identified parents pairs for virtual offspring 0 
parent pair: N3525 N4652 
Identified parents N4652 (F) - N3525 (M)	1 <- PARENT PAIR !!
------------------
Identified parents pairs for virtual offspring 1 
parent pair: N3525 N4652 
------------------
Identified parents pairs for virtual offspring 2 
parent pair: N3525 N4652 
------------------
Identified parents pairs for virtual offspring 3 
parent pair: N3525 N4652 
------------------
Identified parents pairs for virtual offspring 4 
parent pair: N3525 N4652 
------------------
Identified parents pairs for virtual offspring 5 
parent pair: N3525 N4652 
------------------
Identified parents pairs for virtual offspring 6 
parent pair: N3525 N4652 
------------------
Identified parents pairs for virtual offspring 7 
parent pair: N3525 N4652 
------------------
Identified parents pairs for virtual offspring 8 
parent pair: N3525 N4652 
------------------
Identified parents pairs for virtual offspring 9 
parent pair: N3525 N4652 
------------------
Identified parents pairs for virtual offspring 10 
parent pair: N3525 N4652 
------------------
Identified parents pairs for virtual offspring 11 
parent pair: N3525 N4652 
------------------
Identified parents pairs for virtual offspring 12 
parent pair: N3525 N4652 
------------------
Identified parents pairs for virtual offspring 13 
parent pair: N3525 N4652 
------------------
Identified parents pairs for virtual offspring 14 
parent pair: N3525 N4652 
------------------
Identified parents pairs for virtual offspring 15 
parent pair: N3525 N4652 
------------------
Identified parents pairs for virtual offspring 16 
parent pair: N3525 N4652 
------------------
Identified parents pairs for virtual offspring 17 
parent pair: N3525 N4652 
------------------
Identified parents pairs for virtual offspring 18 
parent pair: N3525 N4652 
------------------
Identified parents pairs for virtual offspring 19 
parent pair: N3525 N4652 
