# Supplementary material for: Captive Breeding Programs Based on Family Groups in Polyploid Sturgeons
Source: PLoS One. 2014 Oct 30;9(10):e110951. doi: 10.1371/journal.pone.0110951 (PMC4214717; doi:10.1371/journal.pone.0110951)
Supplement: File S2 — “ CostsBreedingSturgeons ” and “ BreedingPlanSturgeons ” scripts. The zip file includes all system and executive files to run programs. As example, input files used to run “BreedingPlanSturgeons” script are also included. (ZIP) [file pone.0110951.s002.zip › R-scripts/BreedingPlanSturgeons/InferredGenotypes.txt]

------------------
Parental possible genotypes 
N4652	F
locus 0:
1: 140 140 140 140
locus 1:
1: 216 216 228 232
2: 216 228 228 232
3: 216 228 232 232
locus 2:
1: 346 346 346 354
2: 346 346 354 354
3: 346 354 354 354
locus 3:
1: 181 181 181 183
2: 181 181 183 183
3: 181 183 183 183
locus 4:
1: 223 227 251 255
locus 5:
1: 160 160 172 186
2: 160 172 172 186
3: 160 172 186 186
locus 6:
1: 293 297 299 301
N3525	M
locus 0:
1: 146 146 146 146
locus 1:
1: 216 216 224 232
2: 216 224 224 232
3: 216 224 232 232
locus 2:
1: 340 340 340 344
2: 340 340 344 344
3: 340 344 344 344
locus 3:
1: 177 177 177 181
2: 177 177 181 181
3: 177 181 181 181
locus 4:
1: 255 255 255 259
2: 255 255 259 259
3: 255 259 259 259
locus 5:
1: 172 172 186 194
2: 172 186 186 194
3: 172 186 194 194
locus 6:
1: 307 307 307 307
------------------
Observed offspring possible genotypes 
N4652
locus 0:
1: 140 140 140 140
locus 1:
1: 216 216 228 232
2: 216 228 228 232
3: 216 228 232 232
locus 2:
1: 346 346 346 354
2: 346 346 354 354
3: 346 354 354 354
locus 3:
1: 181 181 181 183
2: 181 181 183 183
3: 181 183 183 183
locus 4:
1: 223 227 251 255
locus 5:
1: 160 160 172 186
2: 160 172 172 186
3: 160 172 186 186
locus 6:
1: 293 297 299 301
