# Supplementary material for: Captive Breeding Programs Based on Family Groups in Polyploid Sturgeons
Source: PLoS One. 2014 Oct 30;9(10):e110951. doi: 10.1371/journal.pone.0110951 (PMC4214717; doi:10.1371/journal.pone.0110951)
Supplement: File S2 — “ CostsBreedingSturgeons ” and “ BreedingPlanSturgeons ” scripts. The zip file includes all system and executive files to run programs. As example, input files used to run “BreedingPlanSturgeons” script are also included. (ZIP) [file pone.0110951.s002.zip › R-scripts/BreedingPlanSturgeons/inputPar.in]

N4652	F	1	140	3	216	228	232	2	346	354	2	181	183	4	223	227	251	255	3	160	172	186	4	293	297	299	301
N3525	M	1	146	3	216	224	232	2	340	344	2	177	181	2	255	259	3	172	186	194	1	307
