# Supplementary material for: Captive Breeding Programs Based on Family Groups in Polyploid Sturgeons
Source: PLoS One. 2014 Oct 30;9(10):e110951. doi: 10.1371/journal.pone.0110951 (PMC4214717; doi:10.1371/journal.pone.0110951)
Supplement: File S2 — “ CostsBreedingSturgeons ” and “ BreedingPlanSturgeons ” scripts. The zip file includes all system and executive files to run programs. As example, input files used to run “BreedingPlanSturgeons” script are also included. (ZIP) [file pone.0110951.s002.zip › R-scripts/BreedingPlanSturgeons/logfile.txt]

------------------
------------------
Parental phenotypes 
N4652	F	1th locus (1)	140 2th locus (3)	216 228 232 3th locus (2)	346 354 4th locus (2)	181 183 5th locus (4)	223 227 251 255 6th locus (3)	160 172 186 7th locus (4)	293 297 299 301 
N3525	M	1th locus (1)	146 2th locus (3)	216 224 232 3th locus (2)	340 344 4th locus (2)	177 181 5th locus (2)	255 259 6th locus (3)	172 186 194 7th locus (1)	307 
------------------
------------------
Observed offspring phenotypes 
N4652	1th locus (1)	140 2th locus (3)	216 228 232 3th locus (2)	346 354 4th locus (2)	181 183 5th locus (4)	223 227 251 255 6th locus (3)	160 172 186 7th locus (4)	293 297 299 301 
