# Supplementary material for: Captive Breeding Programs Based on Family Groups in Polyploid Sturgeons
Source: PLoS One. 2014 Oct 30;9(10):e110951. doi: 10.1371/journal.pone.0110951 (PMC4214717; doi:10.1371/journal.pone.0110951)
Supplement: File S2 — “ CostsBreedingSturgeons ” and “ BreedingPlanSturgeons ” scripts. The zip file includes all system and executive files to run programs. As example, input files used to run “BreedingPlanSturgeons” script are also included. (ZIP) [file pone.0110951.s002.zip › R-scripts/BreedingPlanSturgeons/phenotypes-parents]

pelv.Nac18	PC.Nac1	3	2	125	140	4	220	232	252	260	3	332	344	354	2	181	193	4	227	247	251	255	4	160	172	182	190	3	299	301	307	
pelv.Nac18	PC.Nac21	3	2	128	140	4	220	228	232	260	4	332	336	342	354	3	181	187	193	4	227	231	247	251	3	160	172	190	3	293	299	307	
pelv.Nac18	PC.Nac29	3	3	125	128	140	4	216	228	232	252	5	332	342	344	346	354	2	181	185	4	227	247	251	255	4	160	172	182	190	3	299	301	307	
pelv.Nac18	PC.Nac46	3	2	125	128	3	220	228	232	4	332	342	346	354	3	181	185	187	3	227	247	255	3	160	172	190	3	293	301	307	
pelv.Nac18	PC.Nac50	3	2	125	128	4	220	228	232	260	4	332	342	346	354	3	181	185	193	3	227	231	251	3	160	182	190	2	293	299	
pelv.Nac18	PC.Nac58	3	2	125	140	4	216	220	228	232	5	332	336	344	346	354	4	181	185	187	193	4	227	247	251	255	3	160	182	190	3	299	301	307	
pelv.Nac18	PC.Nac61	3	1	125	2	228	232	4	342	344	346	354	2	181	187	4	227	231	251	255	3	160	172	190	3	293	299	307	
pelv.Nac18	PC.Nac63	3	1	128	4	216	220	228	232	5	332	342	344	346	354	3	181	187	193	4	227	247	251	255	3	160	172	190	3	293	299	307	
pelv.Nac18	N3432	3	1	128	3	216	228	232	4	332	342	344	354	3	181	187	193	4	227	231	247	255	4	160	172	182	190	2	299	307	
pelv.Nac18	N9860	3	3	125	128	140	4	216	228	232	252	4	332	336	346	354	4	181	185	187	193	4	227	247	251	255	4	160	172	182	190	3	293	299	307	
Nac8.matto	N0187	16	1	155	3	224	228	236	2	336	354	3	177	181	183	4	227	239	243	251	4	160	172	190	198	2	301	307	
Nac8.matto	N0911	16	3	116	125	155	4	224	228	232	236	2	334	336	2	177	181	4	227	239	243	251	4	160	172	190	198	2	301	307	
Nac8.matto	N1671	16	2	116	155	3	228	232	236	2	336	354	2	177	183	4	223	243	251	259	3	160	172	198	2	301	307	
Nac8.matto	N7547	16	2	125	155	2	228	232	2	334	336	3	177	181	183	4	227	239	243	259	2	172	190	2	301	307	
Nac8.matto	N8595	16	2	116	155	4	224	228	232	236	3	334	336	354	3	177	181	183	4	223	227	243	259	4	160	172	190	198	2	301	307	
Nac7.Nac6	N0983	9	1	125	2	228	232	4	332	344	352	354	3	171	181	187	3	247	251	263	4	164	172	182	194	3	293	299	301	
Nac7.Nac6	N1349	9	2	122	125	4	216	228	232	236	3	344	352	354	3	181	183	187	3	239	243	247	3	160	164	172	3	293	299	301	
Nac7.Nac6	N3180	9	2	122	125	3	216	228	232	2	344	354	2	181	187	4	239	247	251	263	4	160	164	182	194	1	102	
Nac7.Nac6	N4021	9	1	122	3	228	232	236	3	344	352	354	2	181	187	3	219	247	251	3	160	164	172	3	293	299	301	
Nac7.Nac6	N4364	9	1	122	4	220	228	232	236	3	332	352	354	3	171	181	187	4	219	247	251	263	4	160	164	182	194	2	293	301	
Nac7.Nac6	N6373	9	1	125	4	216	228	232	236	4	332	344	352	354	2	181	183	3	247	251	263	3	160	182	194	2	299	301	
Nac7.Nac6	N6670	9	2	122	125	4	216	228	232	236	3	332	344	354	3	181	183	187	3	219	239	247	3	160	182	194	2	299	301	
Nac7.Nac6	N6868	9	3	116	122	125	3	216	228	232	4	332	344	352	354	2	181	187	2	219	247	2	160	172	3	293	299	301	
Nac7.Nac6	N7326	9	1	125	4	216	228	232	236	4	332	344	352	354	2	183	187	4	239	243	247	251	3	160	164	172	3	293	299	301	
Nac7.Nac6	N7755	9	3	116	122	125	4	216	228	232	236	3	332	344	354	3	181	183	187	4	219	243	247	251	4	164	172	182	194	3	293	299	301	
Nac7.Nac6	N7808	9	2	122	125	4	220	228	232	236	3	332	352	354	2	183	187	3	239	243	247	3	160	164	194	3	293	299	301	
Nac7.Nac6	N8390	9	2	122	125	4	216	220	232	236	2	344	354	3	171	183	187	2	243	247	4	160	164	172	182	3	293	299	301	
Nac7.Nac6	N9726	9	2	116	125	3	228	232	236	2	344	352	3	171	181	183	4	239	247	251	263	2	160	172	2	299	301	
Nac7.Nac6	N9729	9	1	125	4	220	228	232	236	3	332	344	354	4	171	181	183	187	4	219	243	247	251	2	160	164	3	293	299	301	
Nac8.Nac31	N7413	22	2	116	146	2	228	232	2	336	354	4	177	181	183	193	3	219	223	227	3	172	182	186	4	299	301	307	313
Nac8.Nac31	N7897	22	2	116	125	2	228	232	1	101	3	177	181	183	3	219	223	251	3	172	186	214	1	102	
Nac8.Nac31	N5779	22	1	116	3	228	232	252	2	336	354	2	181	183	4	215	219	227	251	3	172	182	186	2	299	301	
Nac8.Nac31	N0952	22	2	116	125	2	228	232	2	336	354	3	177	183	193	3	219	227	243	4	160	172	182	186	3	301	307	313
Nac8.Nac31	N1734	22	3	125	146	155	4	228	232	236	252	2	336	354	3	181	183	193	3	219	223	251	4	160	172	182	186	4	299	301	307	313
Nac8.Nac31	N6057	22	2	116	155	3	228	232	236	2	336	354	2	181	183	3	219	243	251	3	160	172	186	4	299	301	307	313
Nac8.Nac31	N7911	22	1	116	3	228	232	236	2	336	354	3	181	183	193	3	219	227	251	3	172	182	186	3	301	307	313
Nac8.Nac31	N0749	22	3	116	146	155	3	232	236	252	2	336	354	2	181	183	4	215	219	227	251	4	160	172	182	186	3	299	301	313
Nac8.Nac31	N2274	22	3	116	125	155	2	228	232	2	336	354	3	177	181	183	3	219	227	243	4	160	172	182	186	3	299	301	313
Nac8.Nac31	N9295	22	3	116	125	155	4	228	232	236	252	2	336	354	3	181	183	193	3	215	223	251	4	160	172	182	186	2	301	307	
Nac33.Nac11	N4322	4	1	125	1	228	3	336	344	354	3	181	183	187	3	223	227	247	3	160	172	186	3	299	305	307	
Nac33.Nac11	N6584	4	1	155	3	228	232	252	3	336	352	354	2	181	187	3	223	243	247	3	160	186	190	2	305	307	
Nac33.Nac11	N7772	4	1	125	1	228	3	336	352	354	2	177	181	3	223	227	243	3	160	172	186	2	301	307	
Nac33.Nac11	N9926	4	2	125	155	3	228	232	252	4	336	344	352	354	3	177	181	187	2	227	243	3	160	182	186	2	299	301	
O2.matto	N1401	5	1	149	3	224	228	236	2	332	354	2	181	183	4	227	235	239	243	4	160	172	186	198	2	293	307	
O2.matto	N2235	5	2	125	149	3	224	228	236	3	332	334	336	3	181	183	189	3	239	243	259	4	160	172	190	198	3	293	301	307	
O2.matto	N2260	5	1	149	3	224	228	236	4	332	334	336	354	2	183	189	3	239	243	259	3	160	172	198	2	293	307	
O2.matto	N5453	5	1	146	2	228	236	3	334	336	354	3	177	181	183	3	235	239	259	3	160	186	190	2	301	307	
O2.matto	N5475	5	2	125	146	3	224	228	236	2	336	354	3	181	183	189	2	227	239	4	160	172	186	198	3	293	301	307	
O2.matto	N6197	5	1	149	3	224	228	236	2	336	354	4	177	181	183	187	2	227	259	4	160	172	190	198	2	301	307	
O2.matto	N8290	5	1	149	2	228	236	3	332	336	354	3	177	181	187	3	227	235	243	3	160	186	198	3	293	295	301	
O2.matto	N9563	5	2	125	149	3	224	228	236	4	332	334	336	354	3	177	181	189	3	227	235	239	3	160	172	186	2	293	307	
Nac26.Nac29	N0675	17	1	140	4	216	224	228	240	2	336	346	2	183	189	3	227	235	243	2	172	182	3	299	305	307	
Nac26.Nac29	N1790	17	2	125	146	3	224	228	240	2	336	346	2	183	187	2	223	227	2	172	186	3	295	305	307	
Nac26.Nac29	N5660	17	3	125	140	146	3	216	224	228	2	336	346	2	187	189	3	227	235	243	3	172	182	186	3	295	299	307	
Nac26.Nac29	N1540	17	2	140	146	3	216	228	240	2	336	346	2	183	187	3	223	227	243	3	172	182	186	3	299	305	307	
Nac26.Nac29	N2142	17	2	125	146	3	216	228	240	3	336	344	346	2	183	187	3	223	227	243	2	172	186	2	299	307	
Nac26.Nac29	N5209	17	2	125	146	3	216	228	240	2	336	346	3	171	183	187	3	223	227	235	3	172	182	186	3	295	305	307	
Nac26.Nac29	N0237	17	2	125	146	3	216	228	240	2	336	346	3	171	183	187	2	227	243	1	172	3	295	299	307	
Nac26.Nac29	N1221	17	2	140	146	4	216	224	228	240	2	336	346	3	171	183	189	4	223	227	235	243	3	172	182	186	4	295	299	305	307	
Nac26.Nac29	N1255	17	3	125	140	146	3	216	228	240	3	336	344	346	3	171	183	189	3	227	235	243	1	172	3	295	305	307	
Nac26.Nac29	N1533	17	1	146	3	216	224	240	2	336	346	3	171	183	187	1	227	3	172	182	186	2	299	305	
Nac26.Nac29	N2268	17	1	140	4	216	224	228	240	3	336	344	346	3	171	183	187	2	227	235	3	172	182	186	2	299	307	
Nac26.Nac29	N3009	17	1	125	4	216	224	228	240	3	336	344	346	3	171	183	187	3	223	227	235	2	172	186	3	295	299	307	
Nac26.Nac29	N3201	17	3	125	140	146	3	216	224	228	3	336	344	346	3	171	183	187	2	227	243	2	172	182	4	295	299	305	307	
Nac26.Nac29	N5212	17	3	125	140	146	3	224	228	240	3	336	344	346	2	183	187	2	223	227	2	172	186	4	295	299	305	307	
Nac26.Nac29	N5280	17	2	125	146	3	216	228	240	2	336	346	2	183	187	3	227	235	243	3	172	182	186	4	295	299	305	307	
Nac26.Nac29	N5680	17	1	146	4	216	224	228	240	2	336	344	1	183	4	223	227	235	243	2	172	186	2	299	307	
Nac26.Nac29	N5728	17	2	125	146	4	216	224	228	240	3	336	344	346	2	183	187	2	227	243	2	172	186	3	295	299	305	
Nac26.Nac29	N5904	17	1	125	3	224	228	240	2	336	346	2	171	183	1	227	2	172	186	3	299	305	307	
Nac26.Nac29	N6579	17	2	140	146	2	228	240	3	336	344	346	3	171	187	189	4	223	227	235	243	2	172	186	3	299	305	307	
Nac26.Nac29	N6784	17	2	125	146	4	216	224	228	240	2	336	346	3	171	183	187	3	223	227	235	2	172	186	4	295	299	305	307	
Nac26.Nac29	N8850	17	2	140	146	4	216	224	228	240	2	336	346	2	183	189	2	223	227	3	172	182	186	3	299	305	307	
Nac26.Nac29	N9510	17	2	125	146	4	216	224	228	240	2	344	346	2	171	183	2	227	243	2	172	182	3	299	305	307	
Nac26.Nac29	N9953	17	2	125	146	3	216	228	240	3	336	344	346	3	171	183	189	3	223	227	243	3	172	182	186	3	295	299	307	
Nac19.Nac17	N1921	26	1	140	3	216	228	232	3	336	346	354	2	181	183	4	227	247	255	259	3	160	172	186	3	297	299	301	
Nac19.Nac17	N4450	26	2	125	140	4	216	228	232	240	2	346	354	2	181	183	5	227	231	247	251	259	3	160	172	186	4	293	297	299	307	
Nac19.Nac17	N6500	26	2	125	140	3	228	232	240	2	346	354	3	167	181	183	4	243	247	251	259	3	160	172	186	3	297	299	307	
Nac19.Nac17	N9009	26	1	125	2	228	240	1	354	2	181	183	4	223	231	255	259	3	160	172	186	4	297	299	301	307	
Nac19.Nac17	N9955	26	2	125	140	3	216	228	232	2	346	354	2	181	183	4	223	251	255	259	3	160	172	186	4	297	299	301	307	
Nac19.Nac17	N1713	26	1	140	2	228	232	2	346	354	2	181	183	4	223	227	247	259	3	160	172	186	4	293	297	299	301	
Nac19.Nac17	N3764	26	2	125	149	3	216	228	232	2	336	346	3	167	181	183	4	231	247	255	259	3	160	172	186	3	293	299	307	
Nac19.Nac17	N3928	26	2	140	149	3	228	232	240	2	346	354	2	181	183	4	223	231	251	255	3	160	172	186	3	297	299	301	
Nac19.Nac17	N4652	26	1	140	3	216	228	232	2	346	354	2	181	183	4	223	227	251	255	3	160	172	186	4	293	297	299	301	
Nac19.Nac17	N4940	26	2	125	149	3	228	232	236	2	346	354	2	181	183	4	231	247	255	259	2	160	186	4	293	297	299	301	
Nac19.Nac17	N5150	26	1	140	3	228	232	240	2	346	354	3	167	181	183	4	223	227	243	251	3	160	172	186	3	297	299	307	
Nac19.Nac17	N5474	26	1	149	3	216	228	236	2	346	354	2	181	183	4	223	227	247	251	3	160	172	186	4	293	297	301	307	
Nac19.Nac17	N5566	26	1	125	4	216	228	232	236	3	336	346	354	3	167	181	183	4	227	243	247	259	3	160	172	186	3	297	299	307	
Nac19.Nac17	N7909	26	3	125	140	149	3	216	228	236	3	336	346	354	3	167	181	183	4	223	227	243	259	2	160	186	3	297	301	307	
Nac19.Nac17	N9256	26	2	125	140	2	228	240	3	336	346	354	2	181	183	4	223	243	251	259	3	160	172	186	4	293	297	299	301	
Nac28.Nac17	N0203	25	2	116	122	3	224	228	232	3	344	346	352	3	181	183	187	4	223	243	247	263	2	172	186	4	297	299	301	307	
Nac28.Nac17	N0291	25	3	122	146	149	4	216	224	232	236	3	344	346	354	3	181	183	187	4	219	223	247	263	3	164	172	186	3	297	299	301	
Nac28.Nac17	N0319	25	2	116	122	4	216	224	228	232	3	344	352	354	2	181	183	3	223	243	263	3	160	172	186	3	293	301	307	
Nac28.Nac17	N0550	25	1	146	3	228	232	236	4	332	344	346	354	3	181	183	187	3	219	223	247	3	164	172	186	3	297	301	307	
Nac28.Nac17	N1077	25	3	122	146	149	4	224	228	232	236	3	332	346	352	2	181	187	2	243	247	3	160	164	186	3	297	299	301	
Nac28.Nac17	N1478	25	3	116	146	149	3	224	228	232	3	344	346	352	2	181	183	3	243	247	255	3	164	172	186	2	297	301	
Nac28.Nac17	N2122	25	3	122	146	149	4	216	224	228	236	3	332	344	354	3	181	183	187	3	219	243	255	3	160	172	186	4	293	297	299	301	
Nac28.Nac17	N2148	25	2	116	122	2	232	236	3	332	344	354	2	181	183	3	219	243	247	3	164	172	186	3	293	297	299	
Nac28.Nac17	N4157	25	3	116	146	149	3	228	232	236	3	332	352	354	3	181	183	187	3	243	247	255	3	160	172	186	4	293	297	299	301	
Nac28.Nac17	N4313	25	2	116	149	3	216	228	232	4	332	346	352	354	2	181	183	2	243	247	3	164	172	186	3	293	301	307	
Nac28.Nac17	N4801	25	3	116	122	149	3	224	228	232	2	344	354	1	181	3	223	243	247	3	160	172	186	4	293	297	299	301	
Nac28.Nac17	N5941	25	2	122	149	3	216	228	232	3	332	344	354	2	181	183	4	219	243	247	263	3	160	172	186	3	293	299	307	
Nac28.Nac17	N5992	25	2	116	146	3	224	228	232	3	344	346	352	3	181	183	187	3	243	247	263	3	164	172	186	3	293	301	307	
Nac28.Nac17	N6006	25	3	116	146	149	3	216	228	236	3	332	346	354	2	181	183	4	219	223	247	263	2	172	186	4	293	299	301	307	
Nac28.Nac17	N7510	25	2	116	149	4	216	224	228	236	3	344	352	354	3	181	183	187	3	223	243	247	3	164	172	186	4	297	299	301	307	
Nac28.Nac17	N7611	25	1	146	4	224	228	232	236	3	332	346	354	3	181	183	187	4	219	223	243	255	3	164	172	186	4	293	299	301	307	
Nac28.Nac17	N7753	25	2	122	149	4	216	224	228	236	3	332	344	354	3	181	183	187	3	219	243	247	3	160	172	186	4	293	299	301	307	
Nac28.Nac17	N8091	25	1	122	3	224	228	236	4	332	346	352	354	2	181	183	4	219	243	247	255	3	164	172	186	4	293	297	299	301	
Nac28.Nac17	N8199	25	2	146	149	3	228	232	236	2	344	354	3	181	183	187	4	219	243	247	255	3	164	172	186	3	293	297	299	
Nac28.Nac17	N9074	25	1	122	4	216	224	232	236	3	344	346	354	3	181	183	187	4	219	243	247	255	3	160	172	186	3	297	299	307	
Nac28.Nac17	N23000	25	3	116	146	149	3	216	228	236	3	344	346	354	2	181	187	4	219	223	247	263	3	160	172	186	2	297	299	
Nac28.Nac17	N0890	25	1	122	4	216	228	232	236	3	332	352	354	2	181	183	4	219	223	247	263	3	164	172	186	4	293	297	299	301	
Nac28.Nac17	N1289	25	1	146	3	224	228	232	4	332	346	352	354	3	181	183	187	4	219	223	243	247	3	160	172	186	4	293	297	299	301	
Nac28.Nac17	N4167	25	2	146	149	3	228	232	236	3	332	344	346	2	181	183	4	219	223	247	255	2	172	186	4	293	299	301	307	
Nac28.Nac17	N0968r	25	1	122	3	228	232	236	3	346	352	354	2	181	183	4	219	223	255	263	3	160	172	186	4	293	297	299	301	
Nac28.Nac17	N1911r	25	3	116	146	149	4	216	228	232	236	3	346	352	354	2	181	183	3	243	247	263	3	164	172	186	4	293	299	301	307	
Nac28.Nac17	N2082r	25	3	122	146	149	3	216	224	228	2	332	354	3	181	183	187	4	219	243	247	263	3	160	164	186	4	297	299	301	307	
Nac16.Nac23	N1772	10	2	140	146	3	216	224	228	4	332	336	344	352	3	171	181	183	4	215	235	239	251	2	186	194	2	297	313
Nac16.Nac23	N2566	10	1	146	3	216	224	228	4	332	336	340	354	2	177	181	3	235	243	255	2	186	194	3	297	307	313
Nac16.Nac23	N2703	10	1	140	3	216	228	252	4	332	336	344	352	3	171	177	183	4	215	243	255	259	4	172	184	186	194	3	297	307	313
Nac16.Nac23	N3861	10	1	100	2	216	228	4	336	340	346	352	2	181	183	4	235	243	255	259	3	172	186	190	3	297	299	307	
Nac16.Nac23	N5208	10	2	140	146	3	216	228	252	4	336	340	344	346	2	181	183	4	215	235	251	255	3	184	186	194	2	297	307	
Nac16.Nac23	N6703	10	1	146	3	216	224	228	3	332	340	352	2	171	177	3	235	243	255	3	172	186	190	3	299	307	313
Nac16.Nac23	N6765	10	2	140	146	3	216	228	252	4	332	344	346	354	2	181	183	3	239	243	259	3	184	186	190	2	299	307	
Nac16.Nac23	N7383	10	1	146	3	216	228	252	4	332	340	346	354	2	181	183	4	215	235	251	255	4	172	184	186	190	2	307	313
Nac16.Nac23	N7629	10	1	146	3	216	224	228	4	332	336	344	352	2	181	183	4	215	251	255	259	3	184	186	190	2	299	307	
Nac16.Nac23	N8338	10	2	140	146	3	216	224	228	3	332	340	344	2	171	177	3	215	243	251	3	184	186	190	2	297	307	
Nac16.Nac23	N8777	10	2	140	146	3	216	228	252	4	336	340	344	346	2	181	183	4	235	239	251	259	3	172	184	186	2	297	299	
Nac16.Nac23	N9346	10	2	140	146	3	216	228	252	4	332	336	340	352	2	171	181	4	215	235	239	251	4	172	186	190	194	2	297	299	
Nac16.Nac23	N3446	10	1	146	3	216	228	252	4	336	346	352	354	3	171	177	181	4	235	239	255	259	3	172	184	186	2	307	313
Nac19.Nac31	N0148	23	2	125	140	2	216	232	2	346	354	3	167	181	193	3	219	231	251	4	160	172	182	186	3	299	301	313
Nac19.Nac31	N1827	23	2	116	140	3	228	232	252	3	336	346	354	3	167	181	193	3	215	231	251	4	160	172	186	214	3	301	307	313
Nac19.Nac31	N7230	23	1	116	4	216	228	240	252	3	336	346	354	3	167	181	193	3	215	227	231	3	172	186	214	2	299	307	
Nac19.Nac31	N8189	23	1	125	4	216	232	240	252	3	336	346	354	2	181	193	3	219	231	251	4	160	172	182	186	4	299	301	307	313
Nac19.Nac31	N0679	23	2	125	140	3	228	232	252	2	336	354	2	167	181	3	219	227	251	4	160	172	182	214	2	299	307	
Nac19.Nac31	N1390	23	2	125	140	2	228	232	3	336	346	354	2	181	193	4	215	219	231	259	4	160	172	182	214	3	299	307	313
Nac19.Nac31	N2697	23	3	116	125	140	3	228	232	252	3	336	346	354	2	181	193	4	215	219	227	259	4	160	172	182	186	2	299	307	
Nac19.Nac31	N3101	23	3	116	125	140	4	216	228	232	240	2	346	354	3	167	181	193	5	219	227	231	251	259	4	160	172	186	214	2	299	307	
Nac19.Nac31	N4991	23	2	140	146	2	232	240	2	336	354	2	181	193	3	219	227	251	3	172	186	214	2	299	313
Nac19.Nac31	N5470	23	2	116	125	4	216	232	240	252	2	336	354	2	181	193	3	219	227	259	4	160	172	186	214	2	299	307	
Nac19.Nac31	N5486	23	2	116	125	2	228	232	3	336	346	354	2	181	193	4	215	219	227	231	3	160	172	186	2	299	307	
Nac19.Nac31	N6092	23	3	125	140	146	3	216	228	232	3	336	346	354	3	167	181	193	3	215	227	259	3	160	186	214	3	299	301	307	
Nac19.Nac31	N6516	23	3	116	125	140	3	216	232	252	3	336	346	354	3	167	181	193	4	215	219	231	251	3	160	172	186	2	299	307	
Nac19.Nac31	N7423	23	3	116	125	146	3	228	232	240	3	336	346	354	3	167	181	193	4	215	219	227	259	4	160	172	182	186	3	299	307	313
Nac19.Nac31	N7509	23	3	125	140	146	4	228	232	240	252	2	336	354	3	167	181	193	3	219	231	251	3	172	182	186	2	299	307	
Nac19.Nac31	N8892	23	2	125	140	4	228	232	240	252	2	336	354	2	167	181	3	219	227	251	2	172	186	4	299	301	307	313
Nac19.Nac31	N9025	23	3	125	140	146	4	228	232	240	252	2	336	354	2	167	181	3	219	251	259	3	160	172	186	3	299	307	313
Nac19.Nac31	N9303	23	3	116	125	140	3	216	232	252	2	336	354	1	181	3	215	231	251	4	160	172	186	214	2	299	307	
Nac19.Nac31	N9569	23	3	125	140	146	3	216	228	232	2	346	354	3	167	181	193	4	215	219	227	231	3	160	172	186	3	299	307	313
Nac19.Nac31	N9987	23	2	116	140	3	232	240	252	2	346	354	2	181	193	3	219	231	259	4	160	172	186	214	3	301	307	313
Nac16.Nac30	N9134	2	1	146	2	216	224	4	332	340	344	352	2	181	183	3	227	255	259	3	172	186	194	2	299	307	
Nac16.Nac30	N3525	2	1	146	3	216	224	232	2	340	344	2	177	181	2	255	259	3	172	186	194	1	307	
Nac33.Nac9	N2254	11	3	125	140	146	2	228	252	4	336	344	346	354	4	177	181	187	189	5	223	227	243	247	275	4	160	172	182	190	1	102	
Nac33.Nac9	N5254	11	2	125	146	1	228	2	344	354	3	181	187	189	4	227	235	243	247	3	160	172	190	2	299	307	
Nac33.Nac9	N9103	11	3	125	140	146	1	228	4	344	346	352	354	4	177	181	187	189	3	227	235	247	3	160	172	182	3	299	301	307	
Nac33.Nac9	N0699	11	2	125	146	2	228	252	3	336	346	354	2	181	187	3	223	243	247	3	160	172	190	2	299	307	
Nac33.Nac9	N1511	11	1	125	3	228	240	252	4	336	344	346	354	3	181	187	189	5	223	227	235	243	275	4	160	172	182	190	2	299	307	
Nac33.Nac9	N2242	11	2	125	140	3	228	240	252	3	336	346	354	2	181	187	4	223	227	243	275	3	160	172	182	2	299	301	
Nac33.Nac9	N2256	11	2	125	140	3	228	240	252	3	344	352	354	3	171	177	181	4	223	227	243	247	5	160	172	182	186	190	2	299	307	
Nac33.Nac9	N2843	11	2	125	140	3	228	240	252	3	336	352	354	3	181	187	189	4	223	227	243	275	5	160	172	182	186	190	3	299	301	307	
Nac33.Nac9	N5826	11	2	125	140	2	228	252	4	336	344	346	352	4	177	181	187	189	5	223	227	235	243	247	5	160	172	182	186	190	3	299	301	307	
Nac33.Nac9	N5884	11	1	146	2	228	252	4	336	346	352	354	3	177	187	189	4	223	227	243	275	3	160	186	190	2	299	307	
Nac33.Nac9	N6200	11	2	125	140	3	228	240	252	5	336	344	346	352	354	4	177	181	187	189	4	223	227	243	247	4	160	172	182	190	2	299	301	
Nac33.Nac9	N7107	11	1	125	3	228	240	252	2	336	354	3	171	177	187	4	223	227	243	275	4	160	172	182	190	2	299	307	
Nac8.Nac17	N1923	24	3	116	149	155	2	228	236	2	336	346	1	183	4	223	227	243	255	2	172	186	2	297	301	
Nac8.Nac17	N4544	24	1	116	3	228	232	236	3	336	346	354	2	181	183	3	223	243	247	3	160	172	186	3	293	301	307	
Nac8.Nac17	N6741	24	1	155	3	228	232	236	2	336	354	2	181	183	4	223	227	243	251	3	160	172	186	3	297	301	307	
Nac8.Nac17	N0265	24	1	116	3	228	232	236	2	336	354	3	177	181	183	4	227	243	247	255	3	160	172	186	3	293	297	301	
Nac8.Nac17	N3758	24	2	149	155	3	228	232	236	2	336	346	3	177	181	183	5	223	227	243	251	255	3	160	172	186	4	293	297	301	307	
Nac8.Nac17	N4100	24	2	116	149	2	228	232	2	336	354	2	181	183	4	227	243	251	255	2	172	186	3	297	301	307	
Nac8.Nac17	N5571	24	2	116	155	3	228	232	236	2	336	346	3	177	181	183	5	223	227	243	251	255	3	160	172	186	4	293	297	301	307	
Nac8.Nac17	N6069	24	2	116	155	2	228	232	3	336	346	354	2	181	183	4	223	227	251	255	2	172	186	3	297	301	307	
Nac12.Nac27	N6644	1	2	125	140	4	216	224	228	252	3	336	346	354	3	181	183	193	3	215	227	243	4	160	172	176	186	2	299	301	
Nac12.Nac27	N3264	1	1	125	3	216	228	232	4	336	344	346	354	3	181	183	193	3	215	235	243	3	160	172	176	2	299	301	
Nac3.740	N4503	12	1	100	4	228	232	236	260	4	332	336	344	354	3	167	181	183	3	219	227	275	4	172	176	182	190	2	299	307	
Nac3.740	N4591	12	1	100	3	236	240	252	3	332	336	344	3	167	181	189	3	223	243	275	4	172	176	182	186	3	299	301	307	
Nac3.740	N8818	12	1	140	4	232	236	240	252	2	332	336	2	167	181	4	219	227	251	275	3	172	182	190	2	299	307	
Nac3.740	N0841	12	1	140	4	228	232	252	260	3	332	336	344	2	167	183	4	227	243	251	275	4	172	176	182	190	2	301	307	
Nac3.740	N1357	12	1	100	3	228	232	252	3	332	336	344	3	167	181	183	4	219	227	251	275	4	172	176	182	186	2	301	307	
Nac3.740	N3522	12	1	125	3	228	232	252	3	332	336	344	3	167	181	183	3	219	227	251	3	172	182	190	2	299	301	
Nac3.740	N3648	12	1	100	3	232	240	252	4	332	336	344	354	2	181	183	2	227	243	4	172	176	186	190	2	301	307	
Nac8.740	N6730	19	2	140	155	4	232	236	252	260	3	336	344	354	3	167	177	183	4	227	243	251	275	1	172	2	301	307	
Nac8.740	N0625	19	1	155	3	228	252	260	3	332	336	344	3	177	181	183	3	223	227	243	2	172	176	2	301	307	
Nac8.740	N4411	19	2	140	155	4	228	232	236	252	3	336	344	354	3	167	177	183	4	223	227	243	251	4	160	172	176	190	2	301	307	
Nac8.740	N6511	19	1	116	3	228	236	252	2	332	336	3	177	181	183	3	223	251	275	3	160	172	176	2	301	307	
Nac8.740	N6884	19	1	140	4	228	232	236	252	3	332	336	344	3	177	181	183	4	227	243	251	275	2	172	190	2	301	307	
Nac8.740	N1934	19	2	140	155	3	228	236	252	2	336	354	2	167	183	3	223	227	243	2	172	190	2	301	307	
Nac8.740	N2757	19	1	155	3	228	236	252	2	336	354	2	181	183	3	227	243	275	2	160	172	2	301	307	
Nac8.740	N4282	19	1	155	4	228	232	252	260	2	332	336	3	177	181	183	3	227	243	251	4	160	172	176	190	2	301	307	
Nac8.740	N5183	19	2	116	155	4	228	236	252	260	3	332	336	354	3	167	177	183	4	223	227	243	251	2	172	190	2	301	307	
Nac8.740	N7112	19	3	116	140	155	4	228	232	236	260	2	336	344	2	177	181	3	223	251	275	1	172	2	301	307	
Nac8.740	N9048	19	2	116	155	4	232	236	252	260	3	336	344	354	4	167	177	181	183	3	227	243	251	2	172	190	2	301	307	
Nac8.740	N9255	19	2	116	155	3	228	252	260	2	336	354	2	181	183	4	223	227	243	251	2	172	176	2	301	307	
Nac8.740	N9750	19	1	116	4	228	232	252	260	2	336	354	3	167	181	183	3	227	243	251	3	160	172	190	2	301	307	
Nac8.740	N0934	19	2	116	140	2	228	252	2	336	344	2	167	183	2	227	243	1	172	2	301	307	
Nac15.Nac13	PC.Nac5	18	1	155	2	220	232	4	332	336	346	354	3	177	181	185	3	223	235	243	2	164	172	3	297	299	301	
Nac15.Nac13	PC.Nac6	18	1	125	3	220	228	232	4	332	336	346	354	3	171	177	185	2	223	227	3	160	164	172	2	297	299	
Nac15.Nac13	PC.Nac7	18	2	125	155	3	220	228	232	4	332	336	346	354	2	177	193	3	227	235	243	3	172	190	198	2	299	305	
Nac15.Nac13	PC.Nac9	18	1	100	2	220	232	2	336	354	3	177	181	185	3	227	235	243	1	172	2	299	301	
Nac15.Nac13	PC.Nac11	18	1	125	3	220	228	232	3	336	346	354	3	177	185	193	2	223	227	4	160	164	172	190	3	301	305	313
Nac15.Nac13	PC.Nac18	18	2	125	155	3	220	228	232	4	332	346	352	354	3	177	185	193	3	223	227	235	5	160	164	172	190	198	3	301	305	313
Nac15.Nac13	PC.Nac19	18	1	125	2	220	232	3	336	352	354	4	177	181	185	193	3	223	227	235	4	160	172	190	198	2	301	313
Nac15.Nac13	PC.Nac22	18	1	125	3	220	232	240	2	352	354	2	177	181	2	223	227	4	160	172	190	198	3	299	301	305	
Nac15.Nac13	PC.Nac24	18	1	125	3	220	232	240	3	336	352	354	3	177	181	185	4	223	227	235	243	4	160	164	172	190	4	297	301	305	313
Nac15.Nac13	PC.Nac26	18	1	100	4	220	228	232	240	4	332	346	352	354	4	177	181	185	193	3	223	227	243	4	160	164	172	190	2	299	301	
Nac15.Nac13	PC.Nac34	18	1	100	2	220	232	2	336	354	3	171	177	181	2	227	235	4	160	172	190	198	3	297	301	313
Nac15.Nac13	PC.Nac36	18	1	125	2	220	232	3	332	336	346	4	171	177	181	185	2	223	227	4	160	172	190	198	2	297	299	
Nac15.Nac13	PC.Nac37	18	1	125	4	220	228	232	240	3	336	352	354	3	177	181	193	2	227	235	3	164	172	190	1	301	
Nac15.Nac13	PC.Nac41	18	1	125	4	220	228	232	240	3	336	352	354	3	177	181	193	2	227	235	3	164	172	190	4	299	301	305	313
Nac15.Nac13	PC.Nac42	18	2	125	155	3	220	232	240	4	332	346	352	354	3	177	185	193	3	227	235	243	4	160	164	190	198	2	297	301	
Nac15.Nac13	PC.Nac43	18	2	125	155	2	220	232	2	336	354	2	177	193	3	227	235	243	5	160	164	172	190	198	2	301	305	
Nac15.Nac13	PC.Nac49	18	1	125	3	220	232	240	3	336	352	354	4	171	177	185	193	4	223	227	235	243	3	164	172	190	3	299	301	305	
Nac15.Nac13	PC.Nac53	18	2	125	155	3	220	228	232	4	336	346	352	354	2	177	181	2	227	235	3	160	172	190	3	297	301	313
Nac15.Nac13	PC.Nac55	18	2	125	155	4	220	228	232	240	3	332	346	354	4	177	181	185	193	4	223	227	235	243	4	164	172	190	198	4	297	299	305	313
Nac15.Nac13	PC.Nac57	18	1	155	2	220	232	3	336	352	354	2	177	193	3	223	227	235	4	164	172	190	198	3	297	301	313
Nac15.Nac13	PC.Nac59	18	1	125	3	220	228	232	3	336	352	354	3	171	177	181	2	227	235	4	164	172	190	198	4	297	301	305	313
Nac15.Nac13	PC.Nac62	18	2	125	155	4	220	228	232	240	4	332	336	352	354	3	171	177	185	2	227	235	3	164	172	190	3	301	305	313
Nac15.Nac13	PC.Nac67	18	1	155	3	220	232	240	5	332	336	346	352	354	4	171	177	185	193	3	223	227	235	5	160	164	172	190	198	3	301	305	313
Nac15.Nac13	PC.Nac69	18	1	125	3	220	228	232	2	336	354	3	171	181	185	2	227	235	3	164	172	190	2	299	301	
Nac15.Nac13	PC.Nac71	18	1	155	3	220	228	232	2	336	354	3	177	185	193	4	223	227	235	243	4	164	172	190	198	4	297	301	305	313
Nac15.Nac13	PC.Nac100	18	1	155	3	220	228	232	3	336	352	354	3	171	181	185	3	227	235	243	3	164	172	190	2	301	305	
Nac28.Nac23	N2689	20	1	146	3	228	232	236	4	332	346	352	354	2	181	183	3	243	247	255	2	172	186	4	297	299	301	307	
Nac28.Nac23	N4883	20	2	116	122	3	216	228	232	3	332	344	346	3	181	183	187	4	219	247	255	263	4	160	164	186	190	3	297	299	301	
Nac28.Nac23	N9367	20	2	116	146	3	228	232	236	3	332	344	354	2	181	183	3	219	243	255	3	164	172	186	4	297	299	301	307	
Nac3.matto	N5733	7	1	100	3	224	228	240	3	334	336	344	2	181	183	3	219	243	259	4	160	182	186	190	1	307	
Nac33.740	N8113	14	2	125	140	2	228	236	3	332	352	354	3	167	177	181	4	227	243	251	275	3	160	172	190	1	102	
Nac33.740	N3668	14	1	125	2	228	252	4	332	336	344	354	3	167	181	183	4	223	227	243	275	4	172	176	182	190	2	299	307	
Nac12.Nac17	N9786	21	2	125	149	4	216	228	232	236	3	336	346	354	3	181	183	193	3	215	243	255	3	172	176	186	3	293	297	299	
Nac3.Nac6	N6713	6	1	100	3	228	236	240	4	332	336	344	354	3	183	187	189	2	219	243	3	160	182	190	1	307	
Nac16.740	N9523	13	1	146	2	224	252	4	332	340	344	354	3	167	181	183	4	227	235	259	275	4	172	176	184	186	1	307	
Nac16.Nac29	N3383	15	3	125	140	146	2	216	228	3	344	346	352	3	181	183	189	3	215	235	243	3	172	184	186	2	295	299	
Nac24.Nac29	N3447	8	2	125	140	3	216	228	240	2	336	346	2	187	189	2	227	243	1	172	3	295	299	307	
