# Supplementary material for: Captive Breeding Programs Based on Family Groups in Polyploid Sturgeons
Source: PLoS One. 2014 Oct 30;9(10):e110951. doi: 10.1371/journal.pone.0110951 (PMC4214717; doi:10.1371/journal.pone.0110951)
Supplement: File S2 — “ CostsBreedingSturgeons ” and “ BreedingPlanSturgeons ” scripts. The zip file includes all system and executive files to run programs. As example, input files used to run “BreedingPlanSturgeons” script are also included. (ZIP) [file pone.0110951.s002.zip › R-scripts/BreedingPlanSturgeons/readme.txt]

BreedingPlanSturgeons.R: executive file
DM-corretta: input file (se comments at the end of BreedingPlanSturgeons.R for format)
phenotypes-parents: input file (se comments at the end of BreedingPlanSturgeons.R for format)


The software mutuate some functions from the software "BreedingSturgeons" and the following files can be considered as system files needed to run it. They should be not modified!!!
BreedingSturgeonsCommand;
BreedingSturgeonsCommand.cpp;
inputOff.in; inputPar.in;
IdentifiedParents.txt;
InferredGenotypes.txt;
logfile.txt;
tmp;
VirtualOffspring_genotypes.txt; 
VirtualOffspring_infos.txt;
VirtualOffspring_phenotypes.txt
