# Supplementary material for: Captive Breeding Programs Based on Family Groups in Polyploid Sturgeons
Source: PLoS One. 2014 Oct 30;9(10):e110951. doi: 10.1371/journal.pone.0110951 (PMC4214717; doi:10.1371/journal.pone.0110951)
Supplement: File S2 — “ CostsBreedingSturgeons ” and “ BreedingPlanSturgeons ” scripts. The zip file includes all system and executive files to run programs. As example, input files used to run “BreedingPlanSturgeons” script are also included. (ZIP) [file pone.0110951.s002.zip › R-scripts/BreedingPlanSturgeons/VirtualOffspring_genotypes.txt]

------------------
Virtual offspring id:	0
locus 0:	146 146 140 140
locus 1:	224 232 216 228
locus 2:	340 344 354 354
locus 3:	181 177 181 183
locus 4:	259 255 227 251
locus 5:	194 172 186 160
locus 6:	307 307 301 293
Virtual offspring id:	1
locus 0:	146 146 140 140
locus 1:	216 224 228 228
locus 2:	344 340 346 346
locus 3:	181 177 183 181
locus 4:	259 255 251 223
locus 5:	194 186 160 160
locus 6:	307 307 297 301
Virtual offspring id:	2
locus 0:	146 146 140 140
locus 1:	224 224 228 232
locus 2:	344 340 346 346
locus 3:	177 177 183 183
locus 4:	259 255 223 227
locus 5:	172 194 172 186
locus 6:	307 307 293 299
Virtual offspring id:	3
locus 0:	146 146 140 140
locus 1:	216 224 232 228
locus 2:	344 340 354 346
locus 3:	181 177 181 183
locus 4:	255 255 223 251
locus 5:	186 172 172 160
locus 6:	307 307 301 293
Virtual offspring id:	4
locus 0:	146 146 140 140
locus 1:	224 232 216 228
locus 2:	340 340 346 346
locus 3:	177 177 181 181
locus 4:	255 255 251 227
locus 5:	186 172 172 160
locus 6:	307 307 293 299
Virtual offspring id:	5
locus 0:	146 146 140 140
locus 1:	216 224 232 216
locus 2:	340 340 346 354
locus 3:	181 181 183 183
locus 4:	259 255 223 251
locus 5:	186 172 186 160
locus 6:	307 307 299 293
Virtual offspring id:	6
locus 0:	146 146 140 140
locus 1:	232 216 228 216
locus 2:	340 340 354 354
locus 3:	177 177 183 181
locus 4:	255 259 227 255
locus 5:	186 172 186 186
locus 6:	307 307 293 297
Virtual offspring id:	7
locus 0:	146 146 140 140
locus 1:	216 216 232 216
locus 2:	344 340 354 346
locus 3:	181 177 183 181
locus 4:	255 255 227 223
locus 5:	172 172 186 172
locus 6:	307 307 297 301
Virtual offspring id:	8
locus 0:	146 146 140 140
locus 1:	224 224 232 216
locus 2:	340 340 354 354
locus 3:	181 177 183 183
locus 4:	255 259 255 227
locus 5:	172 194 160 172
locus 6:	307 307 299 297
Virtual offspring id:	9
locus 0:	146 146 140 140
locus 1:	224 232 232 232
locus 2:	340 344 346 346
locus 3:	177 177 183 181
locus 4:	255 255 223 227
locus 5:	186 172 172 172
locus 6:	307 307 299 293
Virtual offspring id:	10
locus 0:	146 146 140 140
locus 1:	232 216 216 232
locus 2:	344 340 354 354
locus 3:	177 181 181 181
locus 4:	259 255 223 255
locus 5:	172 186 186 160
locus 6:	307 307 293 299
Virtual offspring id:	11
locus 0:	146 146 140 140
locus 1:	216 232 216 216
locus 2:	344 340 346 354
locus 3:	177 181 183 181
locus 4:	259 255 255 251
locus 5:	194 194 160 186
locus 6:	307 307 299 293
Virtual offspring id:	12
locus 0:	146 146 140 140
locus 1:	232 216 228 216
locus 2:	340 344 346 346
locus 3:	181 181 181 183
locus 4:	255 255 227 223
locus 5:	172 186 160 186
locus 6:	307 307 301 299
Virtual offspring id:	13
locus 0:	146 146 140 140
locus 1:	232 216 228 228
locus 2:	344 340 354 354
locus 3:	177 177 183 181
locus 4:	259 259 255 223
locus 5:	172 186 160 172
locus 6:	307 307 293 301
Virtual offspring id:	14
locus 0:	146 146 140 140
locus 1:	224 232 216 232
locus 2:	344 340 354 354
locus 3:	177 181 183 183
locus 4:	255 259 227 223
locus 5:	172 186 186 172
locus 6:	307 307 297 293
Virtual offspring id:	15
locus 0:	146 146 140 140
locus 1:	216 216 228 228
locus 2:	344 344 346 346
locus 3:	181 177 181 183
locus 4:	259 259 227 255
locus 5:	186 172 172 160
locus 6:	307 307 299 297
Virtual offspring id:	16
locus 0:	146 146 140 140
locus 1:	232 224 216 228
locus 2:	344 340 354 354
locus 3:	177 181 181 181
locus 4:	259 259 223 251
locus 5:	172 186 160 186
locus 6:	307 307 293 297
Virtual offspring id:	17
locus 0:	146 146 140 140
locus 1:	216 224 228 216
locus 2:	340 344 346 354
locus 3:	181 181 183 183
locus 4:	255 259 251 227
locus 5:	172 186 186 172
locus 6:	307 307 293 299
Virtual offspring id:	18
locus 0:	146 146 140 140
locus 1:	224 224 216 232
locus 2:	344 344 354 346
locus 3:	177 177 181 183
locus 4:	259 255 255 227
locus 5:	194 172 172 186
locus 6:	307 307 293 299
Virtual offspring id:	19
locus 0:	146 146 140 140
locus 1:	216 232 228 228
locus 2:	340 344 354 346
locus 3:	177 177 183 181
locus 4:	255 259 255 251
locus 5:	186 186 172 186
locus 6:	307 307 297 301
