# Supplementary material for: Captive Breeding Programs Based on Family Groups in Polyploid Sturgeons
Source: PLoS One. 2014 Oct 30;9(10):e110951. doi: 10.1371/journal.pone.0110951 (PMC4214717; doi:10.1371/journal.pone.0110951)
Supplement: File S2 — “ CostsBreedingSturgeons ” and “ BreedingPlanSturgeons ” scripts. The zip file includes all system and executive files to run programs. As example, input files used to run “BreedingPlanSturgeons” script are also included. (ZIP) [file pone.0110951.s002.zip › R-scripts/BreedingPlanSturgeons/VirtualOffspring_infos.txt]

------------------
Virtual offspring id:	0	father	N3525	mother	N4652
Virtual offspring id:	1	father	N3525	mother	N4652
Virtual offspring id:	2	father	N3525	mother	N4652
Virtual offspring id:	3	father	N3525	mother	N4652
Virtual offspring id:	4	father	N3525	mother	N4652
Virtual offspring id:	5	father	N3525	mother	N4652
Virtual offspring id:	6	father	N3525	mother	N4652
Virtual offspring id:	7	father	N3525	mother	N4652
Virtual offspring id:	8	father	N3525	mother	N4652
Virtual offspring id:	9	father	N3525	mother	N4652
Virtual offspring id:	10	father	N3525	mother	N4652
Virtual offspring id:	11	father	N3525	mother	N4652
Virtual offspring id:	12	father	N3525	mother	N4652
Virtual offspring id:	13	father	N3525	mother	N4652
Virtual offspring id:	14	father	N3525	mother	N4652
Virtual offspring id:	15	father	N3525	mother	N4652
Virtual offspring id:	16	father	N3525	mother	N4652
Virtual offspring id:	17	father	N3525	mother	N4652
Virtual offspring id:	18	father	N3525	mother	N4652
Virtual offspring id:	19	father	N3525	mother	N4652
------------------
Virtual offspring id:	nb possible parent pairs:	nb parent pairs with proba >= threshold:	nb real parent pairs:	nb real parent pairs with proba < threshold::	nb real parent pairs with proba >= threshold::
0	1	1	1	0	1
1	1	0	1	1	0
2	1	0	1	1	0
3	1	0	1	1	0
4	1	0	1	1	0
5	1	0	1	1	0
6	1	0	1	1	0
7	1	0	1	1	0
8	1	0	1	1	0
9	1	0	1	1	0
10	1	0	1	1	0
11	1	0	1	1	0
12	1	0	1	1	0
13	1	0	1	1	0
14	1	0	1	1	0
15	1	0	1	1	0
16	1	0	1	1	0
17	1	0	1	1	0
18	1	0	1	1	0
19	1	0	1	1	0
