# Supplementary material for: Captive Breeding Programs Based on Family Groups in Polyploid Sturgeons
Source: PLoS One. 2014 Oct 30;9(10):e110951. doi: 10.1371/journal.pone.0110951 (PMC4214717; doi:10.1371/journal.pone.0110951)
Supplement: File S2 — “ CostsBreedingSturgeons ” and “ BreedingPlanSturgeons ” scripts. The zip file includes all system and executive files to run programs. As example, input files used to run “BreedingPlanSturgeons” script are also included. (ZIP) [file pone.0110951.s002.zip › R-scripts/BreedingPlanSturgeons/VirtualOffspring_phenotypes.txt]

Virtual_offspring_id_0	2	146	140	4	224	232	216	228	3	340	344	354	3	181	177	183	4	259	255	227	251	4	194	172	186	160	3	307	301	293	
Virtual_offspring_id_1	2	146	140	3	216	224	228	3	344	340	346	3	181	177	183	4	259	255	251	223	3	194	186	160	3	307	297	301	
Virtual_offspring_id_2	2	146	140	3	224	228	232	3	344	340	346	2	177	183	4	259	255	223	227	3	172	194	186	3	307	293	299	
Virtual_offspring_id_3	2	146	140	4	216	224	232	228	4	344	340	354	346	3	181	177	183	3	255	223	251	3	186	172	160	3	307	301	293	
Virtual_offspring_id_4	2	146	140	4	224	232	216	228	2	340	346	2	177	181	3	255	251	227	3	186	172	160	3	307	293	299	
Virtual_offspring_id_5	2	146	140	3	216	224	232	3	340	346	354	2	181	183	4	259	255	223	251	3	186	172	160	3	307	299	293	
Virtual_offspring_id_6	2	146	140	3	232	216	228	2	340	354	3	177	183	181	3	255	259	227	2	186	172	3	307	293	297	
Virtual_offspring_id_7	2	146	140	2	216	232	4	344	340	354	346	3	181	177	183	3	255	227	223	2	172	186	3	307	297	301	
Virtual_offspring_id_8	2	146	140	3	224	232	216	2	340	354	3	181	177	183	3	255	259	227	3	172	194	160	3	307	299	297	
Virtual_offspring_id_9	2	146	140	2	224	232	3	340	344	346	3	177	183	181	3	255	223	227	2	186	172	3	307	299	293	
Virtual_offspring_id_10	2	146	140	2	232	216	3	344	340	354	2	177	181	3	259	255	223	3	172	186	160	3	307	293	299	
Virtual_offspring_id_11	2	146	140	2	216	232	4	344	340	346	354	3	177	181	183	3	259	255	251	3	194	160	186	3	307	299	293	
Virtual_offspring_id_12	2	146	140	3	232	216	228	3	340	344	346	2	181	183	3	255	227	223	3	172	186	160	3	307	301	299	
Virtual_offspring_id_13	2	146	140	3	232	216	228	3	344	340	354	3	177	183	181	3	259	255	223	3	172	186	160	3	307	293	301	
Virtual_offspring_id_14	2	146	140	3	224	232	216	3	344	340	354	3	177	181	183	4	255	259	227	223	2	172	186	3	307	297	293	
Virtual_offspring_id_15	2	146	140	2	216	228	2	344	346	3	181	177	183	3	259	227	255	3	186	172	160	3	307	299	297	
Virtual_offspring_id_16	2	146	140	4	232	224	216	228	3	344	340	354	2	177	181	3	259	223	251	3	172	186	160	3	307	293	297	
Virtual_offspring_id_17	2	146	140	3	216	224	228	4	340	344	346	354	2	181	183	4	255	259	251	227	2	172	186	3	307	293	299	
Virtual_offspring_id_18	2	146	140	3	224	216	232	3	344	354	346	3	177	181	183	3	259	255	227	3	194	172	186	3	307	293	299	
Virtual_offspring_id_19	2	146	140	3	216	232	228	4	340	344	354	346	3	177	183	181	3	255	259	251	2	186	172	3	307	297	301	
