# Supplementary material for: Captive Breeding Programs Based on Family Groups in Polyploid Sturgeons
Source: PLoS One. 2014 Oct 30;9(10):e110951. doi: 10.1371/journal.pone.0110951 (PMC4214717; doi:10.1371/journal.pone.0110951)
Supplement: File S2 — “ CostsBreedingSturgeons ” and “ BreedingPlanSturgeons ” scripts. The zip file includes all system and executive files to run programs. As example, input files used to run “BreedingPlanSturgeons” script are also included. (ZIP) [file pone.0110951.s002.zip › R-scripts/CostsBreedingSturgeon/CostsBreedingSturgeons.R]

  population.sturgeon<-function(nTank=6, maleProb=0.7, femProb=0.7, nInduction=5,
                   nyears=10, inducCost=5000, firstYearCost=6000, secondYearCost=4000,
                   chipCost=5, finalTankCost=0, firstYearSurvProb=0.133333333333333333, 
                   secondYearSurvProb=0.3333333, YearSurvProb=0.9, nFinal=20,
                   method="C", varCostFinal=30, fixCostFinal=30000, costMethod="TRUE",
                   biomax=1000, maxBiomax=1200000, nEggs=30000, openProb=0.5)                                               # start function
{                                                                                                                           #
  n0<-nEggs                                                                                                                 # variable inizialization
  nn<-nFinal                                                                                                                # variable inizialization
  ps<-openProb                                                                                                              # variable inizialization
  pm0<-firstYearSurvProb                                                                                                    # variable inizialization
  pm1<-secondYearSurvProb                                                                                                   # variable inizialization
  pm2<-YearSurvProb                                                                                                         # variable inizialization
  t<-nyears                                                                                                                 # variable inizialization
  b<-nTank                                                                                                                  # variable inizialization
  d<-nInduction                                                                                                             # variable inizialization
  pr0<-maleProb                                                                                                             # variable inizialization
  pr1<-femProb                                                                                                              # variable inizialization
  cc0<-inducCost                                                                                                            # variable inizialization
  cc1<-firstYearCost                                                                                                        # variable inizialization
  cc2<-secondYearCost                                                                                                       # variable inizialization
  cc3<-chipCost                                                                                                             # variable inizialization
  cc4<-finalTankCost                                                                                                        # variable inizialization
  ccf<-fixCostFinal                                                                                                         # variable inizialization
  ccv<-varCostFinal                                                                                                         # variable inizialization
  bm<-biomax                                                                                                                # variable inizialization
  bmmax<-maxBiomax                                                                                                          # variable inizialization
  j<-0                                                                                                                      # variable inizialization
  populationMatrix<-matrix(data=0, nrow=t, ncol=t)                                                                          # population matrix inizialization
  costMatrix<-matrix(data=0, nrow=t, ncol=6)                                                                                # cost matrix inizialization
  freeMatrix<-matrix(data=0, nrow=t, ncol=t)                                                                                # free matrix inizialization
  crossMatrix<-matrix(data=NA,nrow=1, ncol=t)                                                                               # count matrix inizialization
  tempCost<-vector()                                                                                                        # temp cost vector inizialization
  averageWeigth<-vector()                                                                                                   # average weigth vector inizialization
  numTemp<-vector()                                                                                                         # num temp vector inizialization
                                                                                                                            # 
  ########### N for final  ##########################################################################
  
  nf<-ceiling(nn/I(pm2^(t-2)))                                                                                              # calculate n for final 
  
  ########### Weigth   ##############################################################################
  
  averageWeigth[1]<-100                                                                                                     # set up average weigth after 1 years
  for(i in 2:t)                                                                                                             # for all years
  {                                                                                                                         # 
    averageWeigth[i]<-0.0032*I(I(i*365)^2)+1.0803*I(i*365)-25.577                                                           # set up average weigth at year i
  }                                                                                                                         # 
  
  ############# start cicle###########################################################################
  
  for(i in 1:t)                                                                                                             # for all years
  {
    Y<-rbinom(1, d, pr0)                                                                                                    # extract a number of fine induction in female           
    X<-rbinom(1, d, pr1)                                                                                                    # extract a number of fine induction in male
    a<-X*Y                                                                                                                  # set up the number of possible cross
    crossMatrix[i]<-(if(a>b){b} else {a})                                                                                   # pick up the min value of possible cross and number of tank
    
    ############# population matrix ##################################################################
    
    for(j in 3:(t-1))                                                                                                       # for j from 1 to number of years less 1
    {                                                                                                                       # 
      if(i>j){populationMatrix[i, j+1]<-rbinom(1,populationMatrix[i-1, j],pm2)}                                             # if i > j, set the cell of the population matrix (row i, column j) 
    }                                                                                                                       #         equal to an extraction of a binoimal variables with prob for years > 2 
    if(i>2){populationMatrix[i,3]<-rbinom(1,populationMatrix[i-1, 2],pm1)}                                                  # if i > 2, set the corresponding cell equal to an extraction of binomial variables with prob for second year
    if(i>1){populationMatrix[i,2]<-rbinom(1,populationMatrix[i-1, 1],pm0)}                                                  # if i > 1, set the corresponding cell equal to an extraction of binomial variables with prob for first year
    populationMatrix[i,1]<-crossMatrix[i]*rbinom(1,n0,ps)                                                                   # set the new population equal to the product of an extraction of binomials and the value of fine induction
    
    ############ cost matrix ##########################################################################
    
    costMatrix[i,1]<-cc0                                                                                                    # set up the cost matrix for induction
    if(crossMatrix[i]!=0){costMatrix[i,2]<-cc1*crossMatrix[i]}                                                              # if the value of cross made is not 0, set up the cost of new population 
    if(populationMatrix[i,2]!=0){costMatrix[i,3]<-cc2*crossMatrix[i-1]}                                                     # if we have a population 1 year old, set up the cost of second year 
    if(populationMatrix[i,3]!=0){costMatrix[i,4]<-cc3*populationMatrix[i,3]}                                                # if we have a population 2 year old, set up the chip cost
    checkPop<-sum(populationMatrix[i,3:t])                                                                                  # set up checkPop
    
    ########### fix or variable cost    ###############################################################
    
    if(checkPop!=0)                                                                                                         # if checkPop not 0
    {                                                                                                                       #
      if(costMethod=="TRUE")                                                                                                # if costMethod is TRUE
      {                                                                                                                     #
        costMatrix[i,5]<-cc4                                                                                                # the cost of final tank is fixed
      }                                                                                                                     #
      if(costMethod=="FALSE")                                                                                               # if costMethod is FALSE
      {                                                                                                                     #
        costMatrix[i,5]<-ccf+ccv*bm                                                                                         # the cost of final tank is calculate
      }                                                                                                                     #
    }                                                                                                                       #
    costMatrix[i,6]<-sum(costMatrix[i, 1:5])                                                                                # set up the total year cost
    
    ############ number method ################################################################
    
    if(method=="A")                                                                                                         # if method is A
    {	                                                                                                                      #
      if(i>2)                                                                                                               # if i is > 2
      {                                                                                                                     #
        if(crossMatrix[i-2]!=0)                                                                                             # if whe have 2 year's old cross
        {                                                                                                                   #
          freeMatrix[i,i]<-populationMatrix[i,3]-nf*crossMatrix[i-2]                                                        # free matrix cell is equal to population matrx - product of fixed number and 2 year's old cross
          populationMatrix[i,3]<-nf*crossMatrix[i-2]                                                                        # population matrix cell is product of fixed number and 2 year's old cross
        }                                                                                                                   #
      }                                                                                                                     #
    }                                                                                                                       #
    if(method=="B")                                                                                                         # if method is B
    {                                                                                                                       #
      v<-sum(populationMatrix[i, 3:7])                                                                                      # set up the sum of population in final tank
      for(j in 1:v)                                                                                                         # for all individuals
      {                                                                                                                     #
        vbm<-populationMatrix[i,3:t]*averageWeigth[3:t]                                                                     # set up the temp biomax for all year
        bm<-sum(vbm)                                                                                                        # set up the temp biomax
        if(bmmax<bm)                                                                                                        # if biomax is higest than biomax limit
        {                                                                                                                   #
          mm<-max(populationMatrix[i, 3:t])                                                                                 # select the max number of individuals in the sub-population
          for(l in 3:t)                                                                                                     # for all year considered
          {                                                                                                                 #
            if(populationMatrix[i,l]==mm)                                                                                   # if the population is equal to max
            {                                                                                                               #
              populationMatrix[i,l]<-populationMatrix[i,l]-1                                                                # remove 1 individual
              freeMatrix[i,l]<-freeMatrix[i,l]+1                                                                            # add 1 individual to the corresponding cell of free matrix
            }                                                                                                               #
          }                                                                                                                 #
        }                                                                                                                   #
      }                                                                                                                     #
    }                                                                                                                       #
    if(method=="C")                                                                                                         # if method is C
    {                                                                                                                       #
      v<-sum(populationMatrix[i, 3:7])                                                                                      # set up the sum of population in final tank
      for(j in 1:v)                                                                                                         # for all individuals
      {                                                                                                                     #
        vbm<-populationMatrix[i,3:t]*averageWeigth[3:t]                                                                     # set up the temp biomax for all year
        bm<-sum(vbm)                                                                                                        # set up the temp biomax
        if(bmmax<bm)                                                                                                        # if biomax is higest than biomax limit
        {                                                                                                                   #
          if(i>2)                                                                                                           # if i > 2
          {                                                                                                                 #
            for(r in 3:i)                                                                                                   # for r from 3 to i
            {                                                                                                               #
              numTemp[r-2]<-populationMatrix[i,r]*I((pm2)^(i-r))                                                            # estimate population all to last years
            }                                                                                                               #
            mm<-max(numTemp)                                                                                                # select max
            for(l in 1:(i-2))                                                                                               # for l from 1 to i-2
            {                                                                                                               #
              if(numTemp[l]==mm)                                                                                            # if the estimate population is equal to max
              {                                                                                                             #
                numTemp[l]<-numTemp[l]-1                                                                                    # remove 1 individual from numTemp
                populationMatrix[i,l+2]<-populationMatrix[i,l+2]-1                                                          # remove 1 individual from corresponding cell of population matrix
                freeMatrix[i,l+2]<-freeMatrix[i,l+2]+1                                                                      # add 1 individual to corresponding cell of free matrix
              }                                                                                                             #
            }                                                                                                               #
          }                                                                                                                 #
        }                                                                                                                   #
      }                                                                                                                     #
    }                                                                                                                       #
  }                                                                                                                         #
  for(w in 1:4)                                                                                                             #
  {                                                                                                                         #
    tempCost[w]<-sum(costMatrix[1:t,w])                                                                                     #
  }                                                                                                                         #
  cat("Population matrix: \n")
  print(populationMatrix)
  cat("\ncolumn are the age of population 
      \nrow are years")
  cat("\n\nnumber of cross for year: \n")
  print(crossMatrix)
  cat("\n\ncost matrix: \n")
  print(costMatrix)
  cat("\nfirst column is reproduction cost
			\nsecond column is first year cost
			\nthird column is second year cost
			\nfourth column is chip cost
			\nfifth column is cost for final tank
			\nsixth column is total cost for year")
  cat("\n\npartial cost:\n")
  print(tempCost)
  cat("\n\nfree matrix:  \n")
  print(freeMatrix)
  cat("\ncolumn are age of population
      \nrow are years") 
}

##########################################################################################################################################################
##########################################################################################################################################################
##########################################################################################################################################################
##########################################################################################################################################################
##########################################################################################################################################################

## To display results: 

storioni()
